# Supplementary material for: Effects of NtSPS1 Overexpression on Solanesol Content, Plant Growth, Photosynthesis, and Metabolome of Nicotiana tabacum
Source: Plants (Basel). 2020 Apr 17;9(4):518. doi: 10.3390/plants9040518 (PMC7238068; doi:10.3390/plants9040518)
Supplement: Supplementary file 1 [file plants-09-00518-s001.zip]

Archive with 5 entries (4 files):
- Supplementary Material/
- Supplementary Material/Supplementary Figures.doc
- Supplementary Material/Supplementary Table S1.xlsx
- Supplementary Material/Supplementary Table S2.xlsx
- Supplementary Material/Supplementary Table S3.xlsx
