# Supplementary material for: Effects of NtSPS1 Overexpression on Solanesol Content, Plant Growth, Photosynthesis, and Metabolome of Nicotiana tabacum
Source: Plants (Basel). 2020 Apr 17;9(4):518. doi: 10.3390/plants9040518 (PMC7238068; doi:10.3390/plants9040518)
Supplement: Supplementary file 1 [file plants-09-00518-s001.zip › Supplementary Material/Supplementary Table S1.xlsx]

## Sheet: Supplementary Table S1
Supplementary Table S1. Metabolites identified in tobacco leaves.
ID	Name description	Formula	Molecular weight	RT [min]	Class	all_OE_1	all_OE_2	all_OE_3	all_QC1	all_QC2	all_QC3	all_WT_1	all_WT_2	all_WT_3
Com_1_neg	(Rs)-Mevalonic Acid	C6H12O4	148.157	0.75	Organic Acid And Its Derivatives	801900	867300	918000	816100	826800	818200	888300	700800	809000
Com_2_neg	1,4-Dicaffeoylquinic Acid	C25H24O12	516.451	6.25	Organic Acid And Its Derivatives	39320	36760	74100	47620	50100	57530	48100	53430	55030
Com_3_neg	1,6-Anhydro-β-D-Glucopyranose	C6H10O5	162.141	0.73	Carbohydrates	116200	117900	154100	132400	113100	151300	183600	101300	148100
Com_4_neg	L-Gulonic-γ-lactone	C6H10O6	178.048	0.78	Carbohydrates	6699	12330	14370	12630	17060	15930	16310	8053	17960
Com_5_neg	L-Fucose	C6H12O5	164.069	0.83	Carbohydrates	13750	23540	25540	17250	24140	17930	16870	14260	24540
Com_6_neg	L(-)-Malic acid	C4H6O5	134.022	0.63	Organic Acid And Its Derivatives	43290000	51770000	43150000	52930000	49880000	51700000	62120000	43580000	54120000
Com_7_neg	Citric acid	C6H8O7	192.027	0.6	Organic Acid And Its Derivatives	183100000	198200000	167000000	201400000	196600000	186500000	214700000	166500000	194400000
Com_8_neg	Raffinose	C18H32O16	504.169	0.9	Carbohydrates	7785	23920	25360	15590	30690	32840	14680	39910	24570
Com_9_neg	L-3-Phenyllactic Acid	C9H10O3	166.174	0.74	Organic Acid And Its Derivatives	26790	16330	25640	20780	22820	20910	18140	15650	16220
Com_10_neg	Kinsenoside	C10H16O8	264.229	0.89	TCM	49650	65040	41950	58000	33650	63310	37640	32890	35900
Com_11_neg	Neochlorogenic acid	C16H18O9	354.309	3.38	Phenylpropanoids	117300	231800	382500	288100	309200	293800	150300	682000	213700
Com_12_neg	Inositol	C6H12O6	180.063	0.72	Carbohydrates	2463000	2784000	3125000	3146000	3176000	3198000	2688000	2594000	3909000
Com_13_neg	Indole-5-carboxylic acid	C9H7NO2	161.048	0.9	Indole And Its Derivatives	61850	42020	52670	41450	38610	60970	50690	45040	36880
Com_14_neg	D-(+)-Malic acid	C4H6O5	134.087	0.61	Tca Cycle	21960000	29160000	21940000	27360000	25780000	25080000	32870000	21820000	28210000
Com_15_neg	D-(+)-Glucose	C6H12O6	180.156	0.79	Carbohydrates	449200	377500	595100	500900	531400	351900	474400	469800	687400
Com_16_neg	D-(+)-Galacturonic acid	C6H10O7	194.139	0.71	Carbohydrates	573600	704600	514700	86410	686300	614900	777300	464300	696300
Com_17_neg	G6P	C6H13O9P	260.136	0.63	Organic Acid And Its Derivatives	1691000	1349000	268200	1927000	1190000	1605000	1828000	1413000	1662000
Com_18_neg	D-3-Phosphoglyceric acid	C3H5H2O7P	230.021	0.5	Fatty acid	130800	102900	24080	198200	13780	168500	153500	170100	18660
Com_19_neg	D-2-Hydroxypentanedioic acid	C5H6Na2O5	192.078	0.51	Amino Acid And Its Derivatives	4149000	4967000	3668000	4787000	4353000	4526000	5696000	3669000	4746000
Com_20_neg	2-Methylglutaric Acid	C6H10O4	146.141	0.64	Organic Acid And Its Derivatives	320900	363600	363300	420500	363800	356100	370700	390500	454200
Com_21_neg	2-Isopropylmalate	C7H12O5	176.167	0.66	Organic Acid And Its Derivatives	182300	474300	264800	317600	334000	347600	468600	191100	448500
Com_22_neg	Methylmalonic Acid	C4H6O4	118.088	0.56	Organic Acid And Its Derivatives	577700	630800	658600	657800	621600	650100	708100	542500	580100
Com_23_neg	Methylophiopogonanone A	C19H18O6	342.343	0.76	Flavonoids	10060	10178	5241	6568	8707	7890	9614	5233	13310
Com_24_neg	Nicotinamide-N-oxide	C6H6N2O2	138.043	0.7	Vitamins	121700	147600	141000	149200	173200	143600	192200	150400	207500
Com_25_neg	D-Fructose-1,6-biphosphate	C6H14O12P2	339.996	0.6	Carbohydrates	26260	64310	58870	105600	99220	109300	56820	29740	55130
Com_26_neg	Pyrroloquinoline quinone	C14H6N2O8	330.012	23.5	Alkaloids	27700000	33720000	30510000	21150000	33420000	27460000	34290000	27830000	33070000
Com_27_neg	Pantothenol	C9H19NO4	205.131	0.9	Alcohols and polyols	23070	15930	30100	19160	21110	17910	6840	22080	15550
Com_28_neg	D-Xylonic acid	C5H10O6	166.048	0.69	Organic Acid And Its Derivatives	408800	393000	448900	414900	361100	341100	354600	342100	446500
Com_29_neg	L-(+)-Tartaric acid	C4H6O6	150.016	0.64	Organic Acid And Its Derivatives	30250	34720	30530	53240	44870	23220	32400	36780	44010
Com_30_neg	DL-Arabinose	C5H10O5	150.053	0.71	Carbohydrates	87690	106900	76670	91060	88990	99500	101800	80150	105800
Com_31_neg	D(+)-Glucose	C6H12O6	180.063	0.73	Carbohydrates	514300	600200	783200	630400	677100	636300	617700	155200	753600
Com_32_neg	Suberic acid	C8H14O4	174.089	0.63	Organic Acid And Its Derivatives	299300	387300	292300	362900	387500	330300	404400	283900	383800
Com_33_neg	L-Saccharopine	C11H20N2O6	276.132	0.72	Amino Acid And Its Derivatives	317300	272900	339700	336700	286700	348200	360000	241900	249300
Com_34_neg	Isocitrate	C6H8O7	192.124	0.48	Organic Acid And Its Derivatives	100300000	115400000	88760000	110900000	105900000	107100000	126400000	92170000	111000000
Com_35_neg	Isochlorogenic acid A	C25H24O12	516.451	6.21	Alcohols and polyols	41070	33850	60500	46110	45310	43150	40730	46930	49640
Com_36_neg	Gallic acid	C7H6O5	170.12	0.63	Phenolic acids	38610	41310	31900	30840	38960	28760	39880	28200	35170
Com_37_neg	Fumaric Acid	C4H4O4	116.072	0.56	Tca Cycle	1576000	1917000	1571000	1834000	1843000	1869000	2336000	1526000	1861000
Com_38_neg	Benzoic acid	C7H6O2	122.121	23.09	Benzoic Acid And Its Derivatives	66460	91440	127400	82820	185900	63280	105000	74190	136800
Com_39_neg	Uridine 5'-diphospho-D-glucose	C15H24N2O17P2	566.1	0.68	Nucleotide and its derivates	653000	419700	659000	573400	480600	548300	460900	433800	590300
Com_40_neg	Sebacic acid	C10H18O4	202.247	0.63	Fatty acid	44980	52150	49400	80850	66570	70060	81990	137800	116900
Com_41_neg	D-Malic Acid	C4H6O5	134.087	0.56	Tca Cycle	37680000	47450000	38340000	47420000	46250000	46000000	57390000	37400000	47310000
Com_42_neg	D-Tagatose	C6H12O6	180.156	0.62	Carbohydrates	792900	934500	1388000	1082000	1053000	1035000	1101000	911400	1236000
Com_43_neg	Dulcitol	C6H14O6	182.172	0.69	Carbohydrates	5859	9929	10530	15320	14470	13460	12530	12770	13810
Com_44_neg	D-Sedoheptuiose 7-Phosphate	C7H13BaO10P	425.473	0.52	Carbohydrates	321250	723200	346600	515200	97560	449100	572400	436300	351300
Com_45_neg	Xanthosine	C10H12N4O6	284.225	1.16	Nucleotide And Its Derivates	36040	63310	50340	56710	50320	48260	95360	37220	64730
Com_46_neg	D-Xylose	C5H10O5	150.13	0.72	Carbohydrates	40970	58090	33670	47220	44360	45120	60410	27360	59910
Com_47_neg	D-Xylulose	C5H10O5	150.13	0.72	Carbohydrates	96600	149300	139900	151400	135700	119000	156600	99220	146500
Com_48_neg	N-Acetylaspartate	C6H9NO5	175.139	0.59	Amino Acid And Its Derivatives	18150	19580	14170	15250	13120	21930	27070	20500	20110
Com_49_neg	N,N-Dimethylglycine	C4H9NO2	103.12	0.64	Amino Acid And Its Derivatives	2254000	1712000	2705000	2064000	2069000	1939000	1902000	1432000	1645000
Com_50_neg	γ,γ-Dimethylallyl pyrophosphate	C5H12O7P2	246.092	0.71	Others	319600	354900	448100	385300	231500	305300	192400	274800	443700
Com_51_neg	Adipic acid	C6H10O4	146.058	0.7	Organic Acid And Its Derivatives	322400	455500	306600	382100	387800	435800	420300	464600	525500
Com_52_neg	2–furanoic acid	C5H4O3	112.016	0.6	Organic Acid And Its Derivatives	6341000	7722000	5629000	7284000	7147000	6978000	8565000	5637000	7143000
Com_53_neg	Chlorogenic acid (3-O-Caffeoylquinic acid)	C16H18O9	354.095	3.4	Quinate and its derivatives	177800	472900	483300	508300	412400	389000	282900	1088000	472000
Com_54_neg	A-Ketoglutaric Acid	C5H6O5	146.098	0.67	Tca Cycle	195500	233800	179500	215300	184200	254800	238300	216400	300800
Com_55_neg	Allantoin	C4H6N4O3	158.115	0.67	others	15190	15080	9561	13970	12690	13350	15600	11400	22500
Com_56_neg	Ribose 5-phosphate	C5H11O8P	230.11	0.62	Sugar Acids And Its Derivatives	134500	79760	160500	55740	54880	94270	124400	92870	31940
Com_57_neg	Lactic acid	C3H6O3	90.078	0.72	Organic Acid And Its Derivatives	316500	434200	341700	449900	395500	400800	484600	310700	413000
Com_58_neg	Oxaloacetate	C4H4O5	132.072	0.63	Organic Acid And Its Derivatives	175600	160100	227700	189200	150600	194300	218900	167100	169100
Com_59_neg	Fructose	C6H12O6	180.063	0.74	Carbohydrates	70850	25080	16620	44740	32340	31560	67670	47110	95400
Com_60_neg	glucose-1-phosphate	C6H13O9P	260.136	0.65	Carbohydrates	101500	102700	132000	100400	99760	122700	101100	90120	113700
Com_61_neg	Tricetin	C15H10O7	302.043	17.33	Flavone	50810	46550	69520	71380	58990	105500	43500	72740	42000
Com_62_neg	Ptaquiloside	C20H30O8	398.45	0.72	Terpenoids	8534	6441	6803	9896	12090	6391	8899	8549	8627
Com_63_neg	Citramalate	C5H8O5	148	0.6	Organic Acid And Its Derivatives	457700	544900	405200	496200	499900	484800	618300	324100	516400
Com_64_neg	2-Deoxyribose 5'-phosphate	C5H11O7P	214.1	0.65	Carbohydrates	139400	188000	159100	141500	172000	150100	190800	135200	171700
Com_65_neg	5-hydroxyhexanoic acid	C6H12O3	132.079	0.74	Organic Acid And Its Derivatives	23400	46480	27630	40170	31370	36750	47870	17180	40110
Com_66_neg	Deoxyguanosine diphosphate (dGDP)	C10H15N5O10P2	427.201	0.68	Nucleotide And Its Derivates	13964	29570	15340	17180	21270	6125	6440	29380	21260
Com_67_neg	D-Glutamic Acid	C5H9NO4	147.129	0.73	Amino Acid And Its Derivatives	106600	90740	95850	112600	94910	84970	93570	83100	85120
Com_68_neg	D-Glucuronic acid	C6H10O7	194.139	0.54	Carbohydrates	827200	995300	749800	963800	913300	912700	1149000	737300	978200
Com_69_neg	N-Acetylthreonine	C6H11NO4	161.069	0.78	Amino Acid And Its Derivatives	52090	50420	56980	50470	50410	43430	64660	37970	65140
Com_70_neg	5-oxoproline	C5H7NO3	129.043	0.75	Amino Acid And Its Derivatives	15520	11130	14490	4840	8856	11570	15070	3680	11820
Com_71_neg	Aminomalonic acid	C3H5NO4	119.022	0.73	Organic Acid And Its Derivatives	561500	553300	603800	542700	532900	532000	549100	377000	557500
Com_72_neg	D-Glucose 6-phosphate	C6H13O9P	260.03	0.63	Carbohydrates	303000	2027000	1795000	907500	1682000	501400	1755000	1283000	670200
Com_73_neg	D-(+)-Sucrose	C12H22O11	342.116	0.87	Carbohydrates	7123000	12330000	13390000	14350000	14220000	12650000	13870000	10910000	17680000
Com_74_neg	Phosphopyruvic acid	C3H5O6P	168.042	0.61	Organic Acid And Its Derivatives	68890	133900	121800	91830	91730	84710	47080	55020	84030
Com_75_neg	O-Phosphorylethanolamine	C2H8NO4P	141.063	0.65	Phospholipid	40310	46590	59030	46330	54200	46840	52130	32980	58390
Com_76_neg	D-Fructose 6-phosphate	C6H13O9P	260.03	0.64	Carbohydrates	658600	875800	658700	734500	403000	691100	774500	527300	665900
Com_77_neg	Methyl indole-3-acetate	C11H11NO2	189.079	0.7	Phytohormones	116900	126400	109500	65650	110700	64640	123700	88720	94120
Com_78_neg	L-Homoserine	C4H9NO3	119.058	0.73	Amino Acid And Its Derivatives	16954	27810	30340	26010	30900	17480	21980	19950	25080
Com_79_neg	Cis-Aconitic Acid	C6H6O6	174.108	0.6	Tca Cycle	653300	800200	617300	695400	684600	705100	821200	549600	694400
Com_80_neg	AMP	C10H14N5O7P	347.221	0.8	Nucleotide And Its Derivates	5418	32570	13200	28080	32840	22810	24350	18580	29860
Com_81_neg	6-Phosphogluconic acid	C6H13O10P	276.135	0.67	Organic oxygen compounds	5924	18550	21240	15910	22810	23010	11400	19520	28000
Com_82_neg	9,10-EODE	C18H32O3	296	0.7	Fatty acid	290600	237200	385400	262700	262100	319100	248300	288700	205700
Com_83_neg	LysoPE 16:0 (2n isomer)	C21H44NO7P	453.3	21	Glycerophospholipids	7882	10630	5831	10270	10450	10260	8911	5992	8172
Com_84_neg	L-(+)-Arginine	C6H14N4O2	174.112	0.79	Amino Acid And Its Derivatives	555900	528800	633600	691700	577400	674600	530700	487600	739300
Com_85_neg	N-Acetyl-L-glutamic acid	C7H11NO5	189.064	0.67	Amino Acid And Its Derivatives	109700	125600	132600	120100	90170	119300	110800	88220	85010
Com_86_neg	Chlorogenic acid	C16H18O9	354.309	6.23	Polyphenol	6136	4479	1820	8729	4186	3663	3125	4876	5216
Com_87_neg	Citraconic Acid	C5H6O4	130.099	0.57	Organic Acid And Its Derivatives	1825000	2117000	1508000	2139000	1985000	1751000	2285000	1616000	1930000
Com_88_neg	Homogentisic Acid	C8H8O4	168.147	0.84	Organic Acid And Its Derivatives	13226	21450	21632	15560	20720	11080	13660	61780	38250
Com_89_neg	Salicylic acid	C7H6O3	138.121	0.67	Phytohormones	29660	40400	30980	32020	48860	35720	48830	35800	41960
Com_90_neg	Dihydroquercetin (Taxifolin)	C15H12O7	304.058	0.66	Flavonol	21120	50810	23360	45810	30810	49520	42150	48580	83600
Com_91_neg	Dihydroxyacetone phosphate	C3H7O6P	170.058	0.56	Organic Acid And Its Derivatives	13120	13380	13540	11460	11970	11270	10340	9955	10150
Com_92_neg	Glutathione reduced form	C10H17N3O6S	307.084	0.8	Amino Acid And Its Derivatives	22880	14340	8633	27110	10450	21370	10470	19890	10590
Com_93_neg	2-Hydroxybutanoic Acid	C4H8O3	104.104	0.62	Organic Acid And Its Derivatives	71790	100900	81480	94560	110200	90070	111600	86850	109000
Com_94_neg	2-Deoxyribose 1-Phosphate	C5H11O7P	214.11	0.57	Carbohydrates	195300	194600	204000	216000	186100	195500	195400	161800	203800
Com_95_neg	D-(+)-Glucono-1,5-lactone	C6H10O6	178.048	0.8	Carbohydrates	35970	35030	17660	29890	22250	28310	34880	18700	34960
Com_96_neg	Shikimic acid	C7H10O5	174.151	0.57	Organic Acid And Its Derivatives	63990	86830	53040	84310	91290	81500	96040	70960	97690
Com_97_neg	dGDP	C10H15N5O10P2	427.201	0.8	Nucleotide And Its Derivates	5983	27990	6810	17920	14390	12000	10420	19340	13820
Com_98_neg	α-Benzylsuccinic acid	C11H12O4	208.211	0.93	Organic Acid And Its Derivatives	60830	36290	55060	46780	45590	55410	49150	97950	57990
Com_99_neg	D-Fructose-1,6-bisphosphate	C6H14O12P2	340.116	0.5	Sugar Acids And Its Derivatives	51770	56910	78390	63730	141200	99440	57960	101400	94090
Com_100_neg	D-erythrose-4-phosphate	C4H9O7P	200.084	0.61	Organic oxygen compounds	72550	96960	90880	96880	99710	79040	74210	73720	94040
Com_101_neg	deoxyribose-phosphate			0.65	Nucleotide And Its Derivates	34830	23110	43510	43040	34300	36480	34820	29910	10050
Com_102_neg	D-sedoheptulose-1-7-phosphate			0.62	Carbohydrates	307500	798400	615100	182700	120500	570300	827600	231800	875900
Com_103_neg	D-Glucose	C6H12O6	180.156	0.74	Carbohydrates	24960	62130	26270	72860	81620	57500	154100	21230	31300
Com_104_neg	8-Gingerol 1	C43H32O20	868.702	0.84	Phenols	23740	47740	24270	18570	38850	23140	25570	15710	42100
Com_105_neg	Α-Hydroxyisobutyric Acid	C4H8O3	104.104	0.74	Organic Acid And Its Derivatives	138000	172400	125800	165700	170800	133000	206100	146300	169600
Com_106_neg	Ribulose-5-phosphate	C5H11O8P	230.02	0.6	Carbohydrates	170900	160900	170900	168400	189100	166800	192900	136100	190400
Com_107_neg	Methylglutaric acid	C6H10O4	146.06	0.75	Organic Acid And Its Derivatives	12260	17390	11950	11140	13650	8174	10420	12220	12960
Com_108_neg	Caffeic acid O-glucoside	C15H18O9	342	1.4	Hydroxycinnamoyl derivatives	14820	8843	23360	19610	20760	18350	25280	18750	19400
Com_109_neg	Galactinol	C12H22O11	342.116	0.87	Carbohydrates	19770000	30120000	31750000	30720000	30590000	27100000	30470000	26750000	38710000
Com_110_neg	3-Methyl-2-Oxobutanoic Acid	C5H8O3	116.115	0.69	Organic Acid And Its Derivatives	9384	8295	12640	30250	31370	14750	15250	9648	36220
Com_111_neg	3-Hydroxynaphthalene-2,7-Disulphonic acid	C10H8O7S2	304.296	0.77	Organic Acid And Its Derivatives	3822	30690	38480	96010	94300	32480	70260	134000	48280
Com_112_neg	4-Hydroxy-2-Oxoglutaric Acid	C5H6O6	162.098	0.68	Organic Acid And Its Derivatives	11370000	11950000	11140000	11510000	11270000	11420000	12250000	9041000	10890000
Com_113_neg	Dl-Glyceraldehyde3-phosphate	C3H7O6P	169.998	0.62	Others	9615	8932	18170	6701	10480	9984	10100	11090	10410
Com_114_neg	Coniferin	C16H22O8	342.132	0.87	Phenols	14280000	26660000	24980000	22530000	27800000	26710000	24710000	20910000	33580000
Com_115_neg	Afzelechin (3,5,7,4'-Tetrahydroxyflavan)	C15H14O5	274.084	0.7	Flavanone	40880	55850	34600	32190	43830	46950	41880	36790	49920
Com_116_neg	Pyruvic Acid	C3H4O3	88.062	0.59	Tca Cycle	13510000	15970000	13390000	15240000	15530000	14680000	17340000	12060000	15530000
Com_117_neg	Glutaric Acid	C5H8O4	132.115	0.58	Organic Acid And Its Derivatives	22450	29420	21940	27580	21670	30100	32650	12190	26540
Com_118_neg	Malonicacid	C3H4O4	104.062	0.57	Organic Acid And Its Derivatives	119200	76790	92930	117300	134700	110900	99120	95300	102400
Com_119_neg	Trehalose	C12H22O11	342.297	0.74	Carbohydrates	9666000	14020000	14940000	14840000	15710000	14040000	13070000	13830000	17340000
Com_120_neg	2,3-Dihydroxybenzoic acid	C7H6O4	154.027	0.73	Organic Acid And Its Derivatives	16850	22420	19470	27360	20230	19520	24120	33290	31500
Com_121_neg	Oxoadipic acid	C6H8O5	160.037	0.78	Organic Acid And Its Derivatives	23520	31760	41040	20520	34050	30320	34900	20230	38590
Com_122_neg	1-O-Caffeoyl quinic acid	C16H18O9	354.095	3.3	Quinate and its derivatives	103400	133500	342600	252400	192100	197100	111600	616200	138800
Com_123_neg	Glucarate O-Phosphoric acid	C6H11PO11	290.1	0.63	Carbohydrates	189800	525300	385800	470300	144800	159900	451300	332700	369700
Com_124_neg	LysoPE 16:0	C21H44NO7P	453	21.06	Glycerophospholipids	6040	10300	4936	9375	7953	10220	7696	6200	7618
Com_125_neg	Creatine	C4H9N3O2	131.133	0.7	Amino Acid And Its Derivatives	38910	32920	27670	45590	42090	68800	55680	27170	68870
Com_126_neg	Malate	C4H6O5	134.087	0.63	Tca Cycle	96820000	115400000	94360000	116300000	115000000	111100000	134900000	97800000	119100000
Com_127_neg	3-Hydroxybutyrate	C4H8O3	104.104	0.56	Organic Acid And Its Derivatives	190800	194600	236500	210800	200400	195100	213600	185300	197400
Com_128_neg	3-Hydroxyanthranilic Acid	C7H7NO3	153.135	2.04	Benzoic Acid And Its Derivatives	6270	3259	8879	4457	4925	4974	3374	6225	3855
Com_129_neg	3-Dehydroshikimic acid	C7H8O5	172.14	0.57	Organic Acid And Its Derivatives	95090	180800	117300	131300	137200	129600	160000	127400	160100
Com_130_neg	3-Hydroxy-4-methyl-3-carboxypentanoate			0.7	Others	54550	93260	51380	75790	79750	74110	113900	41040	77270
Com_131_neg	Erucic acid	C22H42O2	338.568	20.25	Organic Acid And Its Derivatives	5201000	5567000	5145000	5032000	4825000	5016000	5665000	5460000	5449000
Com_132_neg	LysoPA 18:0 (2n isomer)	C21H35O7P	438.27	0.81	Glycerophospholipids	9630	12480	6013	11060	11200	17550	13120	8619	9392
Com_133_neg	β-D-Lactose	C12H22O11	342.297	0.74	Carbohydrates	2330000	3306000	3770000	3762000	3534000	3432000	3519000	3243000	4163000
Com_134_neg	LysoPA 18:0	C21H35O7P	438.27	0.8	Glycerophospholipids	13690	12300	9238	13620	11290	17620	15190	9117	9046
Com_135_neg	DL-homocysteine	C4H9NO2S	134.9	0.7	Amino Acid And Its Derivatives	702700	970400	722100	682500	998900	939100	1240000	409100	1020000
Com_136_neg	Pyridoxal 5'-Phosphate	C8H10NO6P	247.142	0.76	Vitamins	54130	57490	44940	47570	48710	37630	48060	42970	37910
Com_137_neg	14-Methylhexadecanoic Acid	C17H34O2	270.451	18.55	Lipids and lipid-like molecules	212700	174300	167630	186600	164800	188200	210700	85300	176420
Com_138_neg	Sulfosalicylic acid	C7H6O6S	218.184	0.66	Benzene and substituted derivatives	48430	41620	54280	47380	32920	58380	62330	34260	40450
Com_139_neg	Sucralose	C12H19Cl3O8	397.634	0.63	Organic oxygen compounds	14870	19890	30130	16510	19790	29020	16970	21196	22130
Com_140_neg	Argininosuccinate	C10H18N4O6	290.273	0.57	Organic Acid And Its Derivatives	153300	323300	396700	363900	124700	334100	429000	223200	404500
Com_141_neg	Allysine(6-Oxo DL-Norleucine)	C6H11NO3	145.074	0.7	Amino Acid And Its Derivatives	39370	73090	45880	66920	58870	52970	61110	45050	54420
Com_143_pos	1-Monopalmitin	C19H38O4	330.503	15.18	Fatty acid	23060	18030	29490	16170	33650	22100	16980	33570	25130
Com_144_pos	1-Methyladenosine	C11H15N5O4	281.268	1.16	Nucleotide And Its Derivates	39010	43880	43130	42503	52860	39020	52360	35430	40370
Com_145_pos	1-Methylhistidine	C7H11N3O2	169.181	1.1	Amino Acid And Its Derivatives	29990	38990	40060	40680	33180	41350	33590	49760	72620
Com_146_pos	2,6-Diaminooimelic Acid	C7H14N2O4	190.197	0.7	Organic Acid And Its Derivatives	41150	45160	56300	50330	52400	65390	63220	31990	58670
Com_147_pos	Angelicin	C11H6O3	186.163	13.07	Phenylpropanoids and polyketides	11090	3520	8425	4444	3074	4215	6836	7761	6259
Com_148_pos	Allopurinol	C5H4N4O	136.111	0.7	Nucleotide And Its Derivates	594700	791800	721900	766100	802700	816000	954600	648300	813300
Com_149_pos	Alantolactone	C15H20O2	232.318	13.08	TCM	354500	341900	435100	374200	387500	357100	443600	307300	376000
Com_150_pos	Alizarin	C14H8O4	240.211	8.8	Organic Acid And Its Derivatives	1536	2198	4289	5111	3714	3937	4510	3016	3577
Com_151_pos	trans-3-Hydroxy-L-proline	C5H9NO3	131.13	0.81	Amino Acid And Its Derivatives	103700	98230	148300	136200	118300	122900	121900	129500	159200
Com_152_pos	trans-3-Indoleacrylic acid	C11H9NO2	187.195	2.58	Organic Acid And Its Derivatives	74420	99620	94410	100200	78270	105700	131600	76820	138500
Com_153_pos	trans-Zeatin-riboside	C15H21N5O5	351.358	0.65	Phytohormones	394300	561500	453500	457200	406500	515200	767000	450600	489000
Com_154_pos	SCLAREOLIDE	C16H26O2	250.376	14.15	Others	5920	6392	4593	5114	6205	6254	3458	4256	2780
Com_155_pos	Adenosine 5'-monophosphate	C10H14N5O7P	347.221	2.9	Nucleotide and its derivates	2475	2588	4158	4608	3492	2244	4404	2192	5507
Com_156_pos	3-(4-Hydroxyphenyl)propionic acid	C9H10O3	166.174	24.5	Hydroxycinnamoyl derivatives	3699	5858	12250	5328	9087	5134	7329	22890	12230
Com_157_pos	N', N''-Dicaffeoylspermidine			24.25	Polyamine	7335	4262	5209	5963	3642	6284	5328	6212	8443
Com_158_pos	N', N''-DiFeruloylspermidine	C27H35N3O6	497.58	15.75	Phenolamine	35550	43180	39080	41500	40560	46940	43050	35480	43990
Com_159_pos	N', N''-DiFeruloylagamtine-N-arabinoside			17.37	Phenolamine	28300	26950	25200	31810	29450	27210	27770	29840	29710
Com_160_pos	N,N-Dimethylformamide	C3H7NO	73.093	0.99	Organic Acid And Its Derivatives	1567000	1529000	1520000	2068000	1755000	1557000	1653000	2258000	2086000
Com_161_pos	Patchouli alcohol	C15H26O	222.366	15.09	TCM	1165000	1351000	1439000	1244000	1275000	1228000	1351000	882300	1165000
Com_162_pos	Palmitoleic Acid (C16:1)	C16H30O2	254.408	17.03	Free Fatty Acid	9875	3997	2217	4475	4477	2165	9159	1705	4918
Com_163_pos	p-Anisaldehyde	C8H8O2	136.148	6.16	Pyridine And Its Derivatives	4792	7993	13720	7936	11880	13130	5613	5018	7292
Com_164_pos	Panaxydol	C17H24O2	260.371	17.44	Lipids and lipid-like molecules	8773	10110	10710	9343	10010	8227	13380	6096	9466
Com_165_pos	Coniferyl aldehyde	C10H10O3	178.185	14.95	Polyphenol	652700	761700	864500	688900	704200	711600	737500	490700	616200
Com_166_pos	L-Leucine	C6H13NO2	131.173	1.23	Amino Acid And Its Derivatives	2051000	2447000	2512000	2522000	2518000	2569000	2904000	1949000	3784000
Com_167_pos	L-Isoleucine	C6H13NO2	131.173	1.23	Amino Acid And Its Derivatives	1292000	1664000	1540000	1587000	1525000	1523000	1768000	1256000	2317000
Com_168_pos	Kaempferol 3-O-glucoside	C21H20O11	448.377	5.24	Flavonoids	5084	4695	4041	3874	3156	3389	4521	5769	3837
Com_169_pos	Deoxyguanosine	C10H13N5O4	267.241	0.99	Nucleotide And Its Derivates	8065	4419	13780	6814	4171	12790	8839	11680	11690
Com_170_pos	Denin	C33H56O14	676.79	13.46	Flavonoids	88870	130500	244700	163300	81580	122500	100700	62460	138600
Com_171_pos	di-C,C-hexosyl-methylluteolin	C28H32O16	624.544	4.59	Flavonoids	6396	4809	5115	3811	3301	4884	5398	3929	4376
Com_172_pos	Curcumol	C15H24O2	236.35	12.65	Lipids and lipid-like molecules	3194	7203	5216	4459	2938	4238	7974	4008	4850
Com_173_pos	Tetraethylammonium fluoride dihydrate	C8H20FN	149.25	9.73	Pyrimidines	4513	3892	7375	4333	6072	3516	4843	3007	2474
Com_174_pos	Phenylacetyl-L-Glutamine	C13H16N2O4	264.277	1.03	Amino Acid And Its Derivatives	13700	8426	21750	6405	17170	12760	9545	10720	8438
Com_175_pos	sesamolin	C20H18O7	370.353	4.7	Others	24910	29940	36530	57650	15640	11290	32530	14510	23738
Com_176_pos	Caffeic Acid	C9H8O4	180.157	3.08	Organic Acid And Its Derivatives	33320	39920	47340	59160	32200	53740	52140	47760	37840
Com_177_pos	Biotin	C10H16N2O3S	244.311	9.67	Vitamins	348200	329400	333700	336000	343800	334100	321100	335200	353300
Com_178_pos	N1-Acetylspermine	C12H28N4O	244.377	1.13	Organic Acid And Its Derivatives	13510	20840	18220	29870	22810	29340	21590	7196	19470
Com_179_pos	N2-Methylguanosine	C11H15N5O5	297.267	1.07	Nucleic acid derivative	17610	17650	20490	22650	19260	9492	11570	25930	16630
Com_180_pos	8-Chlro-1-tetrahydronorharmanone	C11H9ClN2O	220.655	1.07	Others	24930	10130	31150	12860	22820	19610	12780	25010	14640
Com_181_pos	3-Methylcrotonyl Glycine	C7H11NO3	157.167	0.61	Organic Acid And Its Derivatives	72130	84290	87470	85090	74080	87520	82040	89260	93800
Com_182_pos	6-Hydroxynicotinic Acid	C6H5NO3	139.109	1	Pyridine And Its Derivatives	9402	9274	9751	6924	9561	5757	7385	9862	16070
Com_183_pos	8-Hydroxyguanosine	C10H13N5O6	299.24	0.97	Nucleotide And Its Derivates	8189	5879	6367	8864	5674	5032	5225	3673	3960
Com_184_pos	Protocatechuic Acid	C7H6O4	154.12	0.59	Phenols And Its Derivatives	592700	554700	671200	650500	693000	611100	715800	629400	675000
Com_185_pos	Prim-O-glucosylcimifugin	C22H28O11	468.451	5.19	Flavonoids	4872	3898	22760	4837	7364	7356	8401	2943	4328
Com_186_pos	Polygodial	C15H22O2	234.334	5.44	Terpene	9862	5636	5149	7440	7411	6573	34610	16370	11680
Com_187_pos	Polypodine B	C27H44O8	496.633	0.83	Terpene	13150	15280	20400	12070	21860	12200	24250	24690	16980
Com_188_pos	Β-Nicotinamide Mononucleotide	C11H15N2O8P	334.219	0.72	Nucleotide And Its Derivates	270200	328400	275800	315900	254000	293700	323300	203000	383400
Com_190_pos	1-Methyladenine	C6H7N5	149.153	0.82	Nucleotide And Its Derivates	151700	258300	216600	190200	258500	228500	233200	190800	182300
Com_191_pos	1-Amino-1-cyclopentanecarboxylic acid	C6H11NO2	129.157	0.84	Amino Acid And Its Derivatives	91770	113900	101500	105400	102900	107200	103800	96940	113700
Com_192_pos	Anise oil	C14H18O3	234.291	15.74	Benzene and substituted derivatives	611600	860600	905800	732400	664600	736800	782300	478400	646200
Com_193_pos	Sedoheptulose Anhydride	C7H12O6	192.167	0.61	Carbohydrates	46950	48290	49130	53400	45130	74180	84490	71990	47040
Com_194_pos	Hypoxanthine	C5H4N4O	136.111	7.63	Nucleotide And Its Derivates	17920	9726	4109	4380	10590	3881	9028	7842	3760
Com_195_pos	Spermidine	C7H19N3	145.246	0.5	Polyamine	9555000	10140000	10760000	11150000	10950000	10970000	11960000	11040000	13670000
Com_196_pos	(-)-Norepinephrine N-hexoside	C14H21NO8	331.32	0.77	Others	797500	627000	678500	771100	676700	856800	692900	900000	1052000
Com_197_pos	(+-)-Baclofen	C10H12ClNO2	213.661	9.53	Others	226200	232600	277100	272300	231200	258100	268400	257400	274400
Com_198_pos	(-)-trans-Carveol	C10H16O	152.233	1.09	Lipids and lipid-like molecules	8242	17600	7175	21220	16120	16440	10130	7053	18930
Com_199_pos	L(-)-Carvone	C10H14O	150.218	11.05	TCM	8658	8890	14050	8177	12100	6632	9178	16900	8458
Com_200_pos	Homoserine	C4H9NO3	119.119	0.76	Amino Acid And Its Derivatives	239300	268200	239300	254100	210500	234500	232300	178100	252800
Com_201_pos	(-)-N-[3',4'-Dihydroxy-(E)-cinnamoyl]-L-glutamic acid	C14H15N1O7	309.271	19.23	Amino Acid And Its Derivatives	25120	27420	25250	24880	32500	26500	33700	32470	34030
Com_202_pos	Spermidine derivative	C8H21N3O6	255.27	17.31	Phenolamine	15220	12260	12650	14720	12020	15370	18340	11340	16730
Com_203_pos	Spermine	C10H26N4	202.34	0.56	Polyamine	16810	11660	15200	14590	8789	19370	28230	18750	10610
Com_204_pos	Germacrone;(3E,7E)-3,7-dimethyl-10-propan-2-ylidenecyclodeca-3,7-dien-1-one	C15H22O	218.335	14.93	Ketones	205700	249200	257600	224800	219300	225400	225700	165800	210200
Com_205_pos	Geraniol	C10H18O	154.249	11.59	Lipids and lipid-like molecules	4516	4033	4412	2300	2856	4594	3799	4204	2190
Com_206_pos	Cinnamoyl choline			6.38	Vitamin derivative	10270	2633	6869	5659	5161	10170	6859	7221	8682
Com_207_pos	Glu-Glu	C10H14N2O7	276.243	0.82	Amino Acid And Its Derivatives	43130	84070	51970	59470	52570	72710	61400	29900	50790
Com_208_pos	Glucosamine	C6H13NO5	179.171	0.63	Carbohydrates	132700	123561	101900	104100	111558	152794	162000	102602	131400
Com_209_pos	Cinnamal	C9H8O	132.159	7.69	Phenylpropanoids and polyketides	40790	32933	65380	30340	45380	35040	21910	32898	17030
Com_210_pos	Methoxy indoleacetic acid	C11H11NO3	205.21	2.55	Phytohormones	109100	9013	11585	24080	39980	12110	52660	4993	17630
Com_211_pos	Ligustilide	C12H14O2	190.238	12.62	Organoheterocyclic compounds	4821	4286	5455	4028	7257	4309	4535	3797	3596
Com_212_pos	Histidine	C6H9N3O2	155.155	0.61	Amino Acid And Its Derivatives	53090	55960	55140	53950	55930	51770	58230	55360	64350
Com_213_pos	L-Homocarnosine	C10H16N4O3	240.259	0.64	Amino Acid And Its Derivatives	1327000	1943000	1636000	1455000	1729000	1495000	1454000	1223000	2167000
Com_214_pos	L-Homocystine	C8H16N2O4S2	268.354	0.9	Amino Acid And Its Derivatives	100200	166600	85460	154900	130500	159500	140300	122400	153200
Com_215_pos	Histamine	C5H9N3	111.145	0.79	Amino Acid And Its Derivatives	83730	105900	83120	90560	118600	114700	100800	70570	85120
Com_216_pos	Ferulic Acid /4-Hydroxy-3-Methoxycinnamic Acid	C10H10O4	194.184	3.41	Lipids and lipid-like molecules	47180	87550	84280	82330	99400	96500	141800	59340	113800
Com_217_pos	Esculetin	C9H6O4	178.141	3.16	Phenylpropanoids and polyketides	16190	13610	29500	24170	24450	26090	25740	24760	17990
Com_218_pos	Eugenol	C10H12O2	164.201	9.77	Phenylpropanoids	7894	25220	5988	5767	3615	7683	8404	2973	3921
Com_219_pos	Hordenine	C10H15NO	165.232	1.61	Benzene and substituted derivatives	350400	275200	300400	918700	373800	603900	1083000	423900	777500
Com_220_pos	Phosphocreatine	C4H10N3O5P	211.113	1.08	Amino Acid And Its Derivatives	105700	83920	141000	84510	80400	112500	163200	142000	92140
Com_221_pos	Oleic acid	C18H34O2	282.461	18.28	Lipids and lipid-like molecules	138200	134300	130400	140700	158200	130300	160500	126400	161500
Com_222_pos	S-(5-Adenosy)-L-Homocysteine	C14H20N6O5S	384.411	0.82	Amino Acid And Its Derivatives	7426	11320	17490	17990	9846	11720	12290	13290	13790
Com_223_pos	N-Sinapoylputrescine	C15H22N2O4	294.346	3.74	Phenolamine	4911	3778	11530	5610	6262	7057	5176	7479	4833
Com_224_pos	Nα-Acetyl-L-Arginine	C8H16N4O3	216.238	0.81	Amino Acid And Its Derivatives	153800	75820	168200	137300	103400	100700	184600	111000	86570
Com_225_pos	O-Acetyl-L-serine	C5H9NO4	147.129	0.76	Others	75690000	68590000	89090000	71210000	69560000	71610000	70270000	56680000	59620000
Com_226_pos	3-Hydroxy-3-Methylpentane-1,5-Dioic Acid	C6H10O5	162.141	4.23	Amino Acid And Its Derivatives	15908	13480	20350	17150	10570	24050	20010	12153	19644
Com_227_pos	3-dihydrocadambine	C27H34N2O10	546.566	6.1	TCM	5087	3815	13820	5054	6872	4667	6747	6912	4447
Com_228_pos	3-Chloro-L-Tyrosine	C9H10ClNO3	215.634	4.35	Amino Acid And Its Derivatives	7087	4680	10500	8497	11510	8956	7221	8768	10730
Com_229_pos	3,5-Dimethoxy-4-Hydroxycinnamic Acid	C11H12O5	224.21	4.51	Organic Acid And Its Derivatives	218200	209700	264600	203400	162600	206300	218900	218100	222600
Com_230_pos	4-Hydroxybenzaldehyde	C7H6O2	122.121	11.54	Organic oxygen compounds	6278	5338	6552	6041	7769	3049	5091	4795	5442
Com_231_pos	4-Hydroxycoumarin	C9H6O3	162.142	9.18	Phenylpropanoids	4541	4653	4434	2384	2945	3968	3552	3802	3814
Com_232_pos	N-Lauryldiethanolamine	C16H35NO2	273.455	0.6	Others	33090	36640	40150	37010	47880	20960	66990	39420	34740
Com_233_pos	Nobiletin	C21H22O8	402.395	10.91	Flavonoids	3806	5962	6471	5782	5217	5491	3784	7257	4117
Com_234_pos	Nicotinuric Acid	C8H8N2O3	180.161	9.67	Vitamins	7484	6268	11010	5027	6686	7438	10230	9946	8574
Com_235_pos	Xanthotoxol	C11H6O4	202.163	12.38	Phenylpropanoids and polyketides	12140	13250	9533	9533	11170	9950	8192	13870	9896
Com_236_pos	Nicotinic Acid	C6H5NO2	123.109	0.77	Vitamins	612500	965200	469800	803600	837700	919600	1015000	634000	1144000
Com_237_pos	Apo-13-zeaxanthinone	C18H26O2	274.4	14.54	Others	30430	27990	26310	19470	22700	19020	32020	15270	22500
Com_238_pos	ANGELOL-K	C20H24O7	376.405	12.24	TCM	126000	93520	130300	100300	91510	93740	118700	141200	100800
Com_239_pos	Topotecan	C23H23N3O5	421.446	12.21	Alkaloids	1006000	756900	1070000	783900	774700	710300	854600	1080000	700600
Com_240_pos	Nicotinate ribonucleoside	C11H13NO6	255.224	0.76	Organic oxygen compounds	150400	183000	135100	174400	166900	156700	248100	101600	173300
Com_241_pos	trans-2-Hexenal	C6H10O	98.143	12.33	Others	14840000	15400000	15590000	16040000	15550000	15000000	15640000	15550000	15770000
Com_242_pos	β-Gentiobiose	C12H22O11	342.297	0.6	Carbohydrates	13720	9224	10758	7089	13930	7197	11820	14170	20870
Com_243_pos	N6,N6-dimethyladenine	C7H9N5	163.18	0.63	Nucleotide and its derivates	22070000	10490000	34120000	15820000	11420000	23590000	16010000	12890000	15680000
Com_244_pos	Urea	CH4N2O	60.055	0.63	others	85520	78790	57060	70530	84450	79690	77110	60070	72320
Com_245_pos	Palmitic acid	C16H32O2	256.424	18.32	Lipids and lipid-like molecules	28630	33150	32730	33810	31680	31830	33950	33890	31870
Com_246_pos	O-Phosphocholine	C5H15ClNO4P	219.604	0.77	Others	1829000	1468000	1713000	1623000	1444000	1572000	1456000	1436000	1514000
Com_247_pos	LPC(1-acyl 18:2)	C26H50NO7P	519.65	14.52	Fatty acid	2549000	5273000	3265000	3521000	3530000	3604000	4495000	1969000	3658000
Com_248_pos	γ-Aminobutyric Acid	C4H9NO2	103.12	0.69	Organic Acid And Its Derivatives	400900	450400	466900	454100	487300	467700	574100	325800	360100
Com_249_pos	δ-Hexanolactone	C6H10O2	114.142	0.71	Lactones	1588000	1658000	1734000	1722000	1737000	1614000	1723000	1659000	2053000
Com_250_pos	L-Mimosine	C8H10N2O4	198.176	0.71	Lipids and lipid-like molecules	31510	27780	25430	25880	25830	20190	24210	34060	32860
Com_251_pos	L-Ornithine	C5H13ClN2O2	132.161	0.7	Amino Acid And Its Derivatives	262100	162900	317300	180100	173100	312800	151300	176700	175100
Com_252_pos	LPC(1-acyl 16:1)	C24H48NO7P	493.61	14.12	Fatty acid	11290	14940	7903	10570	5811	7547	11390	6560	12120
Com_253_pos	LPC(1-acyl 16:0)	C24H50NO7P	495.63	15.06	Fatty acid	25040	41590	24400	32660	30940	35040	40710	17800	33470
Com_254_pos	LPC(1-acyl 18:1)	C26H52NO7P	521.67	15.29	Fatty acid	219800	606000	325800	353100	369700	374400	472800	177200	398400
Com_255_pos	LPC(1-acyl 16:2)	C24H46NO7P	491.6	13.15	Fatty acid	3475	6621	6601	7066	4251	6290	8686	3392	3987
Com_256_pos	Isoeugenol	C10H12O2	164.201	9.77	Phenylpropanoids	4181	2592	3823	4632	4062	3125	5832	4941	4893
Com_257_pos	Isonicotinic acid	C6H5NO2	123.109	9.68	Vitamins	18490	7696	8457	6750	23040	8227	3811	4742	7568
Com_258_pos	Guanosine	C10H13N5O5	283.241	0.91	Nucleotide and its derivates	119100	223400	133600	255200	171960	177900	143500	106800	226400
Com_259_pos	α-Linolenic acid	C18H30O2	278.43	16.75	Lipids and lipid-like molecules	8217	13920	4929	8811	6676	10890	8810	17550	11640
Com_260_pos	Diethanolamine	C4H11NO2	105.136	0.73	Polyamine	779100	653600	761800	752600	771000	750000	747900	598200	744800
Com_261_pos	DIMBOA glucoside	C15H19NO10	374.108	1.22	Others	602800	623900	557000	690100	632700	611600	585300	785500	888800
Com_262_pos	Dihydrozeatin (DZ)	C10H15N5O	221.259	5.9	Phytohormones	6652	12130	3962	4027	3400	4885	8726	6410	5565
Com_263_pos	Orotic acid	C5H4N2O4	156.096	3.4	Vitamins	7904	5634	8074	1921	3387	2752	7837	6426	7499
Com_264_pos	N-Feruloylagmatine	C15H21N4O3	305.35	4.17	Phenolamine	3912	4024	7221	2315	9667	3256	7451	4121	8843
Com_265_pos	N- Feruloylcadaverine			14.94	Polyamine	2803	11930	8063	4327	8014	13600	4962	4331	7720
Com_266_pos	Neotuberostemonine	C22H33NO4	375.502	12.19	Alkaloids	2997000	2320000	3199000	2281000	2331000	2227000	2573000	3110000	2289000
Com_267_pos	N-Coumaroyltyramine	C17H17NO3	283.322	7.05	Amino Acid And Its Derivatives	21820	33990	147700	71390	71130	68460	132900	24030	23710
Com_268_pos	Neocnidilide	C12H18O2	194.27	12.68	Organoheterocyclic compounds	2252	2902	6777	2607	2938	4968	4140	5645	5413
Com_269_pos	5-Ethyl-2'-deoxyuridine	C11H16N2O5	256.255	0.64	Nucleic acid derivative	39200	62710	53410	81760	59580	58430	65230	47780	92480
Com_270_pos	5'-Deoxy-5'-(Methylthio)Adenosine	C11H15N5O3S	297.333	2.57	Nucleotide And Its Derivates	115600	209400	125500	158100	157000	171300	172400	103700	178100
Com_271_pos	Biochanin A 7-O-glucoside	C22H22O10	446.404	5.46	Flavonoids	11857	5822	16380	9937	5189	7743	28730	7869	14490
Com_272_pos	5-Methylcytidine	C10H15N3O5	257.243	0.71	Nucleic acid derivative	30070	47450	40550	43660	49980	47460	63930	48580	51880
Com_273_pos	9-Hydroxy-(10E,12Z,15Z)-octadecatrienoic acid	C18H30O3	294.429	15.21	Fatty acid	5980	8890	6152	3053	6478	7095	4712	2977	4206
Com_274_pos	Acetaminophen	C8H9NO2	151.163	1.17	Phenols	600900	797900	513600	838600	654700	861600	577900	560500	837400
Com_275_pos	Acetylcholine	C7H16ClNO2	181.66	0.82	Others	213300	129000	183700	170900	176900	135000	140900	197200	124700
Com_276_pos	5,6-Dihydro-5-Methyluracil	C5H8N2O2	128.129	0.6	Nucleotide And Its Derivates	734400	699400	844400	874200	825400	761800	917200	769700	1052000
Com_277_pos	Curcumin	C21H20O6	368.38	4.91	Phenols	5011	7245	12240	7770	7623	17290	5173	8033	10190
Com_278_pos	Phellodenol H	C17H20O9	368.335	4.13	Ployphenol	7368	3175	6785	7817	3370	4185	4237	12000	10080
Com_279_pos	Phellodenol H O-hexoside			4.91	Ployphenol	6887	3679	5642	3368	4253	8814	6563	5280	6887
Com_280_pos	p-Coumaric acid	C9H8O3	164.158	0.91	Ployphenol	72250	112100	127700	80800	99810	160000	88090	122700	124600
Com_281_pos	Glutathione Oxidized	C20H32N6O12S2	630.646	0.8	Amino Acid And Its Derivatives	36040	91170	39430	47580	102300	65950	54640	35010	66620
Com_282_pos	Swainsonine	C8H15NO3	173.21	0.71	Alkaloids	338900	72250	364200	124700	166500	260400	126200	168600	189900
Com_283_pos	Betaine	C5H11NO2	117.146	0.82	Alkaloids	377900	504100	400100	490500	422600	408400	649200	305000	483100
Com_284_pos	Sarcosine	C3H7NO2	89.093	16.67	Amino Acid And Its Derivatives	4299	4539	2323	3504	3445	3450	6164	6717	4211
Com_285_pos	(S)-Zearalanone	C18H24O5	320.38	10.78	Ketones	2217	2678	11970	7938	1961	4429	1581	7552	11650
Com_286_pos	14,15-Dehydrocrepenynic acid	C18H28O2	276.414	14.12	Fatty acid	89050	68300	115600	58810	69170	69890	57240	35830	35580
Com_287_pos	Tuberonic acid hexoside	C18H28O9	388.41	4.48	Others	8422	10080	5917	4295	5144	6753	3750	3990	2861
Com_288_pos	Tryptamine	C10H12N2	160.216	0.79	Alkaloids	2193000	1611000	7828000	2376000	1784000	2852000	2171000	1152000	767200
Com_289_pos	Methional	C4H8OS	104.171	0.77	Organic oxygen compounds	525500	629400	603700	543400	590800	562100	593000	499400	613300
Com_290_pos	Trigonelline	C7H7NO2	137.136	0.73	Alkaloids	9178000	13850000	12060000	11700000	10960000	11720000	10760000	6314000	14480000
Com_291_pos	β-Carotene	C40H56	536.873	23.59	Terpenoids	16960000	15560000	16790000	15950000	17120000	15600000	17820000	17350000	17430000
Com_292_pos	Sibutramine	C17H26ClN	279.848	17.12	Benzene and substituted derivatives	143400	126000	95160	127300	143700	143900	129600	158800	194100
Com_293_pos	α-Nicotinamide adenine dinucleotide	C21H27N7O14P2	663.425	0.72	Nucleotide And Its Derivates	18770	42090	67780	32290	51540	38670	40820	46670	32210
Com_294_pos	β-Linoleic acid	C18H32O2	280.445	17.47	Lipids and lipid-like molecules	7737	9303	10840	17740	11590	8848	3973	13700	12300
Com_295_pos	Fustin	C15H12O6	288.252	4.9	Flavonol	7257	11000	5087	9680	11390	5458	6026	6155	5765
Com_296_pos	N-acetylglycine	C4H7NO3	117.103	4.81	Amino Acid And Its Derivatives	18940	11002	14270	11668	13600	13110	14775	8928	11330
Com_297_pos	S-Methyl-L-cysteine	C4H9NO2S	135.185	0.77	Amino Acid And Its Derivatives	4221000	5229000	4864000	4929000	4865000	4873000	5722000	3721000	4854000
Com_298_pos	Sinensetin	C20H20O7	372.369	11.68	Flavonoids	8461	12140	11740	10630	6946	10200	17960	13730	9323
Com_299_pos	Sinapoyl O-hexoside	C17H22O10	370.351	4.17	Ployphenol	17690	27220	26710	28180	26180	18220	24970	22130	22240
Com_300_pos	Sildenafil	C22H30N6O4S	474.576	12.21	Benzene and substituted derivatives	6006	3000	5784	4051	4068	3231	5035	5102	4975
Com_301_pos	Serotonin	C10H12N2O	176.215	0.91	Indole And Its Derivatives	63450	75180	74960	68750	61610	62980	71790	46160	73270
Com_302_pos	Guanosine 3',5'-Cyclic Monophosphate	C10H12N5O7P	345.205	0.89	Nucleotide And Its Derivates	53060	86410	49420	44430	54880	75880	58640	38380	45360
Com_303_pos	Viscumamide	C30H55N5O5	565.79	24.15	Others	13550	10320	10330	9835	10690	12870	14090	11500	9821
Com_304_pos	H-Homoarg-Oh	C7H16N4O2	188.227	2.59	Amino Acid And Its Derivatives	3734	6616	6045	7249	9552	4355	3866	4253	6273
Com_305_pos	Methyl Benzoate	C8H8O2	136.148	9.77	Benzoic Acid And Its Derivatives	6748	2139	4607	4310	2944	4081	2210	3964	5039
Com_306_pos	Tyramine	C8H11NO	137.179	0.98	Benzene and substituted derivatives	98100	137300	233100	153300	139700	121300	246100	121600	151500
Com_307_pos	Dimethylaniline	C8H11N	121.18	8.27	Others	4387	3949	4546	3368	3308	2345	3615	1572	4355
Com_308_pos	chimonanthine	C22H26N4	346.469	7.59	Indole And Its Derivatives	2713	3036	4269	4952	1844	2060	2896	3409	4128
Com_309_pos	Choline	C5H14NO+	104.17	0.7	Cholines	548700	701500	598300	623800	604100	618200	594700	587700	610900
Com_310_pos	L-Glutamic Acid	C5H9NO4	147.129	0.81	Amino Acid And Its Derivatives	52400000	47930000	64860000	51230000	49300000	51600000	51200000	39610000	40510000
Com_311_pos	Methyl jasmonate	C13H20O3	224.296	10.83	Phytohormones	4570	2189	5313	1629	3784	2452	1944	3632	1568
Com_312_pos	Methyl linoleate	C19H33O2	294.472	15.28	Lipids and lipid-like molecules	2705	3573	3967	5479	6688	2067	8822	3667	6763
Com_313_pos	L-Cystine	C6H12N2O4S2	240.301	1.06	Amino Acid And Its Derivatives	111300	112100	167300	138100	131300	153900	158400	143100	130700
Com_314_pos	Levistilide A	C24H28O4	380.477	15.87	Terpenoids	9728	8759	6926	9446	6740	8307	7682	9736	7440
Com_315_pos	D-Norvaline	C5H11NO2	117.146	0.9	Amino Acid And Its Derivatives	538500	1034000	589000	840400	833500	834000	1274000	765200	1834000
Com_316_pos	Diosgenin	C27H42O3	414.621	13.04	Terpene	5173000	4984000	6147000	5945000	5846000	5753000	5724000	5685000	5937000
Com_317_pos	Dl-2-Aminooctanoic Acid	C8H17NO2	159.226	0.74	Organic Acid And Its Derivatives	83060	100500	88680	115400	126200	101400	154500	74810	147200
Com_318_pos	DL-threo-beta-Methylaspartic acid	C5H9NO4	147.129	0.74	Amino Acid And Its Derivatives	43800	31040	57100	37550	42100	38670	43980	30510	42960
Com_319_pos	Indole-3-Carboxaldehyde	C9H7NO	145.158	2.64	Indole And Its Derivatives	5467	10480	7552	8334	8473	8162	8734	4977	13470
Com_320_pos	Subericacid	C8H14O4	174.194	5.34	Organic Acid And Its Derivatives	4667	4549	3983	3408	3369	2884	2872	4143	3750
Com_321_pos	Phthalic Acid	C8H6O4	166.131	8.72	Benzoic Acid And Its Derivatives	6591	6573	3051	13330	5775	6468	5013	16430	12440
Com_322_pos	Xanthurenic acid O-hexoside	C16H17NO9	367.31	1.59	Amino Acid And Its Derivatives	3921	4680	5979	4111	3898	8397	4875	19370	6935
Com_323_pos	Pyridoxine	C8H11NO3	169.178	0.85	Vitamins	55420	120900	54980	93870	110800	63000	159500	68890	174300
Com_324_pos	Sucrose	C12H22O11	342.297	0.82	Carbohydrates	157800	411100	465600	491900	324500	493500	725500	441700	365900
Com_325_pos	Purine	C5H4N4	120.112	1.66	Nucleotide And Its Derivates	4606	5853	6423	5128	7487	6500	13430	5615	15370
Com_326_pos	Pyridoxamine dihydrochloride	C8H14Cl2N2O2	241.115	1.46	Vitamin derivative	43700	29420	86860	39210	34120	38540	61660	35630	68610
Com_327_pos	Psoralen	C11H6O3	186.163	8.12	Phenylpropanoids and polyketides	4333	7925	3085	5233	4013	5016	2060	2182	2792
Com_328_pos	N-p-Cinnamoylagmatine			14.55	Polyamine	101400	87810	116500	84780	85780	108100	101500	69510	78650
Com_329_pos	Lycoperodine	C12H12N2O2	216.236	3.75	Others	4605	4092	4667	5051	5571	5131	4300	1697	5209
Com_330_pos	2-Methyladenosine	C11H15N5O4	281.268	0.77	Nucleic acid derivative	269200	366000	341200	404400	454400	408600	421400	378200	380000
Com_331_pos	2'-O-methyladenosine	C11H15N5O4	281.268	1.17	Nucleic acid derivative	21140	27240	31450	26490	36080	35950	34020	25380	40960
Com_332_pos	2-Phenylglycine	C8H9NO2	151.163	1.16	Amino Acid And Its Derivatives	636300	1024000	586800	964500	687200	1112000	685100	678800	1104000
Com_333_pos	2-Picolinic Acid	C6H5NO2	123.109	0.87	Pyridine And Its Derivatives	582400	941500	482500	923500	897100	902500	1103000	706300	1407000
Com_334_pos	5-Aminosalicylic Acid	C7H7NO3	153.135	1.46	Organic Acid And Its Derivatives	7797	10300	8235	3815	9905	8393	8358	4298	13710
Com_335_pos	3,4-Dihydro Coumarin	C9H8O2	148.159	24.68	Phenylpropanoids	46920	42510	63330	48480	59810	50980	61170	56690	58200
Com_336_pos	Maackiain	C16H12O5	284.263	0.6	Phenols	67350	70530	68560	86580	70270	90600	75510	74390	98880
Com_337_pos	N', N''-Caffeoyl, feruloylputrescine			17.29	Polyamine	4620	3534	4158	3093	4145	4216	3646	3467	3667
Com_338_pos	Artemisinin	C15H22O5	282.332	19.22	Terpenoids	20850	20140	12870	15540	20460	14700	17720	17120	13810
Com_339_pos	Artemtherin +Na	C16H26O5	298.375	12.3	TCM	6432	2788	5176	1614	7003	2487	4057	4401	3468
Com_340_pos	Aristolone	C9H11N3	161.204	14.54	Terpenoids	11290	10990	12850	9286	9121	8548	12450	3287	6390
Com_341_pos	Arabidopyl shikimic acid	C16H16O9	352.29	14.54	Others	50080	49000	64460	44060	45040	47520	53390	32480	42140
Com_342_pos	Thymidine	C10H14N2O5	242.229	1.06	Nucleotide And Its Derivates	130100	185400	139300	135500	138300	104000	141100	78310	147500
Com_343_pos	Threonyl carbamoyl adenosine	C15H20N6O8	412.35	3.23	Nucleic acid derivative	49870	41600	66400	46617	44880	46840	53050	45780	50200
Com_344_pos	Thiamin	C12H17N4OS	265.354	0.65	Vitamins	27200	19350	40970	28790	28080	29740	39230	17600	20250
Com_345_pos	Thymol	C10H14O	150.218	11.11	Lipids and lipid-like molecules	4413	4072	10280	4329	10350	5041	6310	7105	6262
Com_346_pos	(3,4-Dimethoxyphenyl) Acetic Acid	C10H12O4	196.2	3.76	Benzoic Acid And Its Derivatives	3004	4771	3361	4888	10030	3471	4502	3923	3632
Com_347_pos	(2S,3R)-2-{[{9-[(2R,3R,4S,5R)-3,4-Dihydroxy-5-(hydroxymethyl)tetrahydro-2-furanyl]-9H-purin-6-yl}(methyl)carbamoyl]amino}-3-hydroxybutanoic acid (non-preferred name)	C16H22N6O8	426.38	4.06	Nucleic acid derivative	8822	9304	8370	11820	7586	8603	9519	10470	5264
Com_348_pos	(R)-Lipoic Acid	C8H14O2S2	206.326	4.14	Vitamins	10946	13660	12770	10790	3008	10470	21130	10150	4411
Com_349_pos	(+/-)-alpha-Lipoamide	C8H15NOS2	205.341	2.57	Others	5262	7034	5719	4192	6632	4371	4025	3145	6015
Com_350_pos	(1S,2S)-Nicotine1-oxide	C10H14N2O	178.231	0.76	Others	132600	95040	289700	131700	74220	82340	130300	50680	44010
Com_351_pos	Picramnioside F	C33H34O15	670.614	12.07	Others	3127	6268	2871	2830	4964	5492	9128	2905	3867
Com_352_pos	Dihydrokaempferol	C15H12O6	288.252	5.71	Flavonoids	3639	5748	8367	10420	8658	5827	5814	6559	5337
Com_353_pos	L-Serine	C3H7NO3	105.093	0.81	Amino Acid And Its Derivatives	6949000	6622000	7530000	7015000	6556000	6832000	6984000	5405000	6272000
Com_354_pos	L-Theanine	C7H14N2O3	174.198	0.72	Amino Acid And Its Derivatives	12160	17270	23720	19240	9161	14890	15605	5699	18170
Com_355_pos	L-Tryptophan	C11H12N2O2	204.23	2.67	Amino Acid And Its Derivatives	302600	383900	401900	454600	375700	395000	486900	302000	506300
Com_356_pos	L-Phenylalanine	C9H11NO2	165.189	1.68	Amino Acid And Its Derivatives	6527000	9771000	8362000	11590000	11530000	12310000	16090000	9689000	17510000
Com_357_pos	L-Pipecolic Acid	C6H11NO2	129.157	0.73	Amino Acid And Its Derivatives	2167000	2471000	2463000	2466000	2388000	2389000	2453000	2199000	2619000
Com_358_pos	iP9G	C16H23N5O5	365.384	0.77	Others	499400	701200	632400	603100	613600	758500	633300	788600	861200
Com_359_pos	Inosine-5'-monophosphate	C10H13N4O8P	348.206	0.78	Nucleotide And Its Derivates	86940	79730	44470	48810	80790	53310	91980	50130	84490
Com_360_pos	L-Tyrosine	C9H11NO3	181.189	0.9	Amino Acid And Its Derivatives	223800	335300	310100	264200	284300	427100	357800	221800	299400
Com_361_pos	Octadeca-11E,13E,15Z-trienoic acid	C18H30O2	278.43	6.9	Fatty acid	96727	89900	86180	151900	170700	54320	74330	109500	98690
Com_362_pos	Vitamin A	C20H30O	286.452	13.67	Vitamins	5765	7063	6471	5289	6165	11650	4534	2701	2854
Com_363_pos	Sattabacin	C13H18O2	206.28	4.81	Others	24500	20150	39490	35330	33990	20060	24900	22090	19740
Com_364_pos	7-O-Ethylmorroniside	C19H30O11	434.435	0.62	Iridoid glycosides	4201	12130	10140	3837	8092	10370	6417	4129	12920
Com_365_pos	N-Acetylputrescine	C6H14N2O	130.188	0.74	Amino Acid And Its Derivatives	39210	49060	38610	48160	57160	43680	38250	39580	44340
Com_366_pos	N-Acetylneuraminic Acid	C11H19NO9	309.27	19.24	Amino Acid And Its Derivatives	30100	39530	31060	32840	30260	34690	34960	30370	33980
Com_367_pos	Adenosine	C10H13N5O4	267.241	0.97	Nucleotide And Its Derivates	1189000	2442000	987700	1963000	1315000	2019000	1718000	1603000	1970000
Com_368_pos	Adenine	C5H5N5	135.127	0.75	Nucleotide And Its Derivates	2450000	3054000	2853000	3029000	3052000	3122000	3717000	2128000	3095000
Com_369_pos	Adenosine 5''-Diphosphate	C10H15N5O10P2	427.201	0.9	Nucleotide And Its Derivates	55950	138500	89340	63470	88580	78310	75230	84140	80730
Com_370_pos	Adenosine 3'-Monophosphate	C10H14N5O7P	347.221	0.7	Nucleotide And Its Derivates	797100	770900	775700	533400	445500	598400	730100	530600	504700
Com_371_pos	Adenosine O-ribose			0.94	Nucleic acid derivative	42710	102200	92670	83530	50380	65490	127900	50330	35310
Com_372_pos	Vitamin B2	C17H20N4O6	376.364	4.27	Vitamins	550400	497300	733900	569000	505400	586000	579300	442500	379900
Com_373_pos	Niacinamide	C6H6N2O	122.125	0.84	Vitamins	812500	932600	925900	962900	1219000	1153000	1581000	670900	856800
Com_374_pos	4-Pyridoxic Acid	C8H9NO4	183.161	1.06	Pyridine And Its Derivatives	23240	31150	34460	24610	21730	23640	34390	21480	18190
Com_375_pos	Phosphoric Acid	H3O4P	97.995	0.77	Organic Acid And Its Derivatives	8200000	10160000	11990000	9632000	8886000	8981000	9779000	6059000	11330000
Com_376_pos	D-beta-Homophenylalanine	C10H13NO2	179.216	1.19	Amino Acid And Its Derivatives	9030	16750	22750	20960	12840	25050	19370	9801	22040
Com_377_pos	D-Arabitol	C5H12O5	152.146	0.62	Sugar Alcohols	1715000	1804000	2028000	2092000	1958000	1773000	2080000	1697000	1749000
Com_378_pos	D-(+)-Octopine	C9H18N4O4	246.264	0.7	Amino Acid And Its Derivatives	29700	30480	31450	29350	21450	42490	28720	40480	18900
Com_379_pos	D-(+)-Raffinose	C18H32O16	504.437	0.74	Carbohydrates	8542	9856	15420	9648	8582	7704	6814	8150	9034
Com_380_pos	D-2-Aminobutyric Acid	C4H9NO2	103.12	0.71	Organic Acid And Its Derivatives	1657000	2048000	1994000	2016000	1921000	2000000	1896000	1736000	1797000
Com_381_pos	N2, N2-Dimethylguanosine	C12H17N5O5	311.294	1.59	Nucleic acid derivative	4404	2492	2322	4180	4901	3272	3743	4256	4123
Com_382_pos	1-Aminocyclopropane carboxylic acid	C4H7NO2	101.104	7.82	Organic Acid And Its Derivatives	9591	5034	3224	6611	10820	10170	15890	4159	4187
Com_383_pos	Pyrimidine	C4H4N2	80.088	29.42	Pyrimidines	46270	10630	41410	76170	55810	23850	105900	44000	71130
Com_384_pos	2'-Deoxyadenosine-5'-Monophosphate	C10H14N5O6P	331.222	0.92	Nucleotide And Its Derivates	39210	36050	48270	39580	45090	44370	37130	45430	43700
Com_385_pos	2'-Deoxycytidine-5'-Monophosphate	C9H14N3O7P	307.197	0.84	Nucleotide And Its Derivates	21220	5913	8672	9174	6166	11480	18720	6872	8204
Com_386_pos	2'-Deoxycytidine-5'-diphosphate	C9H12N3Na2O7P	351.161	11.75	Nucleic acid derivative	1308000	1135000	1580000	1365000	1409000	1343000	1286000	1322000	1476000
Com_387_pos	2-Hydroxy cinnamic acid	C9H8O3	164.158	5.46	Organic Acid And Its Derivatives	16370	11880	13515	14120	13840	21260	14220	15400	16832
Com_388_pos	2-Hydroxy-6-Aminopurine	C5H5N5O	151.126	0.95	Nucleotide And Its Derivates	499700	514200	544900	573000	521000	424800	959000	356100	529100
Com_389_pos	Fraxetin	C10H8O5	208.167	3.98	Phenylpropanoids	3874	8425	4934	4536	6235	5942	2338	5140	3528
Com_390_pos	3-N-BUTYLPHTHALIDE	C12H14O2	190.238	15.81	Organoheterocyclic compounds	4264	2434	5759	3713	2432	3524	5477	4298	3061
Com_391_pos	N-Caffeoyl agmatine			3.6	Phenolamides	3888	1688	5816	7907	4826	5096	4740	3382	2276
Com_392_pos	Crotonoside	C10H13N5O5	283.241	17.87	Nucleic acid derivative	24330	21120	23600	23170	22470	23020	24690	21650	27500
Com_393_pos	Tricin 5-O-hexoside	C23H24O12	492.43	8.23	Flavonoids	6522	9544	12720	9364	7801	11340	13720	13990	18050
Com_394_pos	Glutathione Reducedform	C10H17N3O6S	307.323	0.83	Amino Acid And Its Derivatives	75205	42830	71484	143000	206500	70160	39340	50510	97810
Com_395_pos	Gramine	C11H14N2	174.242	11.59	Alkaloids	5357	4738	7646	4433	6564	5049	5876	5372	4078
Com_396_pos	N', N'', N'''-DiFeruloyl,Sinapoylspermidine			17.31	Phenolamine	4098	4987	4522	3341	3369	3185	4380	4377	4381
Com_397_pos	N-(9H-Purin-6-ylcarbamoyl)threonine	C10H12N6O4	280.24	17.02	Nucleic acid derivative	63960	51560	47040	62200	54580	54350	54900	69380	84180
Com_398_pos	N', N'', N'''-Di-p-hydroxybenxoyl, feruloylagmatine			17.3	Polyamine	3781	4611	4225	4452	3230	5061	4065	2992	4036
Com_399_pos	Vitexicarpin	C19H18O8	374.341	10.63	Flavonoids	30248	13380	18270	23100	20490	17570	53800	6534	42050
Com_400_pos	Muscone	C16H30O	238.409	18.81	Organic oxygen compounds	79150	91990	72110	84540	76890	90890	67170	85250	71130
Com_401_pos	methylQuercetin O-hexoside			6.08	Flavonoids	3867	5407	8234	5779	5968	6362	5875	3001	3690
Com_402_pos	L-Asparagine	C4H8N2O3	132.118	0.77	Amino Acid And Its Derivatives	1626000	1513000	1860000	1633000	1542000	1634000	1436000	1366000	1722000
Com_403_pos	L-Alanine	C3H7NO2	89.093	0.81	Amino Acid And Its Derivatives	703200	1011000	886500	1038000	1095000	1214000	1549000	1033000	1926000
Com_404_pos	L-Ascorbate	C6H8O6	176.124	12.28	Vitamins	1433000	1401000	1508000	1535000	1480000	1488000	1398000	1385000	1481000
Com_405_pos	Kolavic acid	C20H30O4	334.45	14.54	Terpene	51860	42430	53660	44950	43050	47270	49540	31540	39600
Com_406_pos	Riboflavin	C17H20N4O6	376.364	4.24	Vitamins	113500	80330	141200	102300	95580	111600	135000	80150	78760
Com_407_pos	L-Aspartic Acid	C4H7NO4	133.103	3.34	Amino Acid And Its Derivatives	92550	93130	59740	95560	100600	76940	84820	34930	116500
Com_408_pos	L-Citrulline	C6H13N3O3	175.186	0.74	Amino Acid And Its Derivatives	732300	1120000	836100	888800	909700	863500	838900	758000	1016000
Com_409_pos	D-Sorbitol	C6H14O6	182.172	0.61	Sugar Alcohols	125300	123400	160400	134800	131900	167500	137800	143700	152300
Com_410_pos	Dracorhodin	C17H14O3	266.291	14.16	TCM	1926	2631	4529	4260	1291	7023	6361	4623	5941
Com_411_pos	D-Pyrrolidine-2-Carboxylic Acid	C5H9NO2	115.131	0.79	Amino Acid And Its Derivatives	27880000	27290000	55460000	44700000	47280000	48910000	23870000	58990000	78670000
Com_412_pos	D-Pantothenic acid	C9H17NO5	219.235	1.96	Vitamins	366500	364500	492200	395300	376600	386400	488100	363800	398900
Com_413_pos	D-(-)-Glutamine	C5H10N2O3	146.145	0.65	Amino Acid And Its Derivatives	21340000	31380000	24470000	29840000	30050000	28850000	27780000	26630000	36500000
Com_414_pos	D(+)-Melezitose	C18H32O16	504.437	0.72	Carbohydrates	132600	214590	184300	214000	250400	203300	206600	209200	278400
Com_415_pos	Cytisine	C11H14N2O	190.242	12.62	Alkaloids and derivatives	6327	8516	9757	19080	9016	13990	6781	6640	9184
Com_416_pos	Cytosine	C4H5N3O	111.102	0.72	Nucleotide And Its Derivates	106700	136600	145600	119700	159200	126600	140000	100800	97200
Com_417_pos	Cytidine-5-Monophosphate	C9H14N3O8P	323.197	0.74	Nucleotide And Its Derivates	16790	32580	9694	32200	21030	24140	35660	25530	38630
Com_418_pos	Cytidine	C9H13N3O5	243.217	0.74	Nucleotide And Its Derivates	457400	506000	603100	488500	436600	561300	687500	432400	407400
Com_419_pos	dUDP	C9H14N2O11P2	388.162	11.75	Nucleic acid derivative	1303000	1140000	1599000	1300000	1314000	1344000	1217000	1356000	1452000
Com_420_pos	Xanthurenic acid	C10H7NO4	205.167	2.14	Organic Acid And Its Derivatives	2835	3683	3537	6620	3618	4601	3926	3763	5340
Com_421_pos	Quinic acid	C7H12O6	192.167	0.81	Fatty acid	155100	177500	925400	322634	112400	322279	720200	148100	242800
Com_422_pos	Quercetin 3-D-galactoside	C21H20O12	464.376	4.72	Flavonoids	216000	169200	246400	254200	216500	254100	213800	231100	267300
Com_423_pos	Pyrrole-2-Carboxylic Acid	C5H5NO2	111.099	0.73	Organic Acid And Its Derivatives	29830	35320	30790	36730	25630	39080	37000	27680	30750
Com_424_pos	Quercetin 5-O-hexoside			6.52	Flavonoids	5927	6328	3922	5966	7068	7699	5587	4757	5925
Com_425_pos	N-Acetyl-5-hydroxytryptamine	C12H14N2O2	218.252	2.98	Indole And Its Derivatives	7013	3826	4632	4689	4163	3222	3765	3959	2234
Com_426_pos	N8-Acetylspermidine	C9H23Cl2N3O	260.204	0.65	Amino Acid And Its Derivatives	115900	92240	102400	106600	104600	100400	125200	82880	118400
Com_427_pos	N-Acetyl-D-tryptophan	C13H14N2O3	246.262	5.53	Amino Acid And Its Derivatives	13180	5451	9292	22670	10710	9264	2776	8839	12220
Com_428_pos	N-Acetyl-L-aaline	C7H13NO3	159.183	2.76	Amino Acid And Its Derivatives	2649	1991	17960	3151	2660	3180	7717	2002	4255
Com_429_pos	N-Acetyl-Dl-glutamic acid	C7H11NO5	189.166	0.61	Amino Acid And Its Derivatives	2340000	2547000	2671000	2814000	2574000	2623000	2561000	2563000	2992000
Com_430_pos	N-Acetyl-L-Histidine	C8H11N3O3	197.191	0.74	Amino Acid And Its Derivatives	292700	241600	309400	282100	269200	311000	266300	258500	332200
Com_431_pos	N-Acetyl-L-leucine	C8H15NO3	173.21	4.59	Amino Acid And Its Derivatives	5437	4700	2522	6742	5005	4908	4206	3045	4288
Com_432_pos	6-Gingerol	C17H26O4	294.386	10.52	Phenols	298300	321700	538200	366400	386300	398000	374300	348600	487600
Com_433_pos	4-Coumaric acid	C9H8O3	164.158	3.64	Ployphenol	16247	17940	36840	21335	16120	14500	17991	17156	16910
Com_434_pos	4-Guanidinobutyric Acid	C5H11N3O2	145.16	0.78	Organic Acid And Its Derivatives	155700	114000	172400	137400	184600	112700	130000	183800	140300
Com_435_pos	4-Dimethylaminobenzaldehyde	C9H11NO	149.19	0.79	TCM	44590	34890	42370	46780	49840	51200	49670	26040	36330
Com_436_pos	4-Acetamidobutyric Acid	C6H11NO3	145.156	0.78	Organic Acid And Its Derivatives	116400	112600	95090	108400	79400	116000	104500	135400	71010
Com_437_pos	4beta-Hydroxy-11-O-(2'-pyrolylcarboxy)epilupinine	C15H22N2O3	278.35	5.66	Alkaloids	8853	8852	7958	5959	6003	4810	7633	3456	4949
Com_438_pos	4aR-(4aalpha,6beta,8aalpha)]-4a,5,6,7,8,8a-Hexahydro-4,8a-dimethyl-6-(1-methylethenyl)-2(1H)-naphthalenone	C15H22O	218.33	24.7	Terpene	24610	6786	40200	28705	24700	22911	27380	10760	44530
Com_439_pos	5-Sulfanyl-1-pentanesulfonamide	C5H13NO2S2	183.29	17.08	Others	6019	4547	4246	2547	6823	6546	3291	8439	6616
Com_440_pos	5Z,8Z,11Z,14Z-Eicosatetraenoic-5,6,8,9,11,12,14,15-D8 acid	C20H24D8O2	312.516	17.54	Fatty acid	3131	3394	1763	6690	3654	2421	11050	4398	1967
Com_441_pos	6,7-Dimethoxy-4-Methylcoumarin	C12H12O4	220.221	6.51	Phenylpropanoids	8494	7069	5264	6476	3828	3674	9150	6737	9360
Com_442_pos	5-Hydroxymethylfurfural	C6H6O3	126.11	0.78	others	96580	107600	128200	128500	134400	108000	103900	129600	160400
Com_443_pos	Benzamidine	C7H8N2	120.152	1.65	Ployphenol	95860	145600	126500	155900	184200	169400	197100	138700	230600
Com_444_pos	Benzoic Acid	C7H6O2	122.121	3.25	Benzoic Acid And Its Derivatives	6693	4882	4046	5753	13510	2172	14970	5610	5310
Com_445_pos	Azelaic Acid	C9H16O4	188.221	0.98	Organic Acid And Its Derivatives	9663	33500	15530	31550	18710	19120	20140	15310	12970
Com_446_pos	p-Nitroaniline	C6H6N2O2	138.124	1.06	Others	157700	263000	293400	225500	241700	331100	312500	179700	270900
Com_447_pos	Pipecolinic acid	C6H11NO2	129.157	0.79	Organic Acid And Its Derivatives	2372000	2693000	2776000	2576000	2582000	2679000	2666000	2204000	2963000
Com_448_pos	Phytocassane E	C20H28O3	316.435	10.92	Terpene	4302	3314	4338	3010	1817	2794	2188	3780	4694
Com_449_pos	Dodecanedioic Aicd	C12H22O4	230.301	11.77	Organic Acid And Its Derivatives	4781	2904	4314	5411	1958	3704	3703	4043	3705
Com_450_pos	6-Methylcoumarin	C10H8O2	160.169	0.64	Phenylpropanoids	106000	80430	339900	80350	93830	138000	121500	37380	45220
Com_451_pos	miltirone	C19H22O2	282.377	24.93	Others	14660	9850	16470	23930	21190	22980	19860	14730	20720
Com_452_pos	6-C-hexosyl chrysoeriol O-hexoside			14.93	Flavone C-glycosides	12240	12580	15090	9017	7190	15670	11650	12210	11570
Com_453_pos	L-Valine	C5H11NO2	117.146	0.79	Amino Acid And Its Derivatives	31990	53050	47560	51140	48620	50110	61870	34570	85600
Com_454_pos	IAA-Glu			0.56	Phytohormones	50250	60930	50760	60200	61680	65190	60980	54060	77370
Com_455_pos	Hypoxanthine-9-β-D-Arabinofuranoside	C10H12N4O5	268.226	0.83	Nucleotide And Its Derivates	48820	52086	24180	52630	40070	52150	72370	60990	42590
Com_456_pos	NAB	C10H13N3O	191.23	2.5	Alkaloids	9670	7509	22040	7629	7485	5259	7954	13740	7319
Com_457_pos	Val-Ser	C8H16N2O4	204.224	0.86	Amino Acid And Its Derivatives	197600	122995	232900	141320	131600	152800	132500	127397	144600
Com_458_pos	Sebacate	C10H18O4	202.247	14.66	Organic Acid And Its Derivatives	10540	19330	22040	19420	20770	17760	13910	7449	13620
Com_459_pos	Scopoletin (7-Hydroxy-5-Methoxycoumarin)	C10H8O4	192.168	4.48	Phenylpropanoids	76450	59610	39320	44800	90640	52440	31880	46850	135100
Com_460_pos	Fraxinellone	C14H16O3	232.275	13.11	Terpenoids	44010	35060	43280	41780	35780	38840	53760	30400	32040
Com_461_pos	gamma-Dodecalactone	C12H22O2	198.302	1.47	Others	10630	8397	10820	10150	4530	7288	3019	7636	6372
Com_462_pos	Chalcone	C15H12O	208.255	11.41	Flavonoids	5451	6361	9140	4391	2206	2980	9732	12100	8935
Com_463_pos	Maltitol	C12H24O11	344.312	0.71	Sugar Alcohols	101300	61510	116900	116300	104900	106400	130200	102400	128600
Com_464_pos	Maltotriitol	C18H34O16	506.453	0.71	Sugar Alcohols	6929	8573	9735	15790	14740	17790	15300	10190	23290
Com_465_pos	Uracil	C4H4N2O2	112.087	0.72	Nucleotide And Its Derivates	101400	135914	104900	128900	65550	147411	187900	177300	253700
Com_466_pos	Uridine	C9H12N2O6	244.201	0.91	Nucleotide And Its Derivates	109867	257400	127386	104223	115800	549100	134600	102700	142200
Com_467_pos	Lysine butyrate	C10H22N2O4	234.293	3.9	Amino Acid And Its Derivatives	5098	4193	7309	6813	9615	15260	4037	2241	6661
Com_468_pos	Epigoitrin	C5H7NOS	129.18	0.77	Others	1882000	1882000	2046000	2177000	2059000	1946000	1974000	2023000	2204000
Com_469_pos	N-Feruloyltyramine	C18H19NO4	313.348	7.37	Ployphenol	17360	15940	19850	26130	17180	18630	25290	14470	32660
Com_470_pos	N-Glycyl-L-Leucine	C8H16N2O3	188.224	1.3	Amino Acid And Its Derivatives	61160	28250	85530	51350	50560	66260	47060	34750	55730
Com_471_pos	Ethyl 3,4-Dihydroxybenzoate (Ethyl protocatechuate)	C9H10O4	182.173	24.6	Organic Acid And Its Derivatives	12910	2605	4589	4077	2542	8330	4305	6328	2586
Com_472_pos	N-Feruloylserotonin	C20H20N2O4	352.384	14.53	Ployphenol	232200	206700	270900	218700	200400	215100	217900	151500	170800
Com_473_pos	N-Feruloylputrescine	C14H20N2O3	264.32	3.39	Phenolamine	10870	14450	10300	7803	15500	11778	13300	19850	13490
Com_474_pos	Nicotianamine	C12H21N3O6	303.312	0.79	Others	4076000	6093000	5088000	5606000	5431000	5802000	5546000	4714000	6225000
Com_475_pos	Rhodomyrtone	C26H34O6	442.54	13.03	Others	6847000	6860000	8831000	7991000	6305400	7866000	7376000	7259000	8246000
Com_476_pos	Ng,Ng-Dimethylarginine	C8H20Cl2N4O2	202.254	0.8	Amino Acid And Its Derivatives	8417	7451	10590	8470	6146	8266	11860	8870	10850
Com_477_pos	N-Hydroxy-L-tryptophan	C11H12N2O3	220.225	1.07	Amino Acid And Its Derivatives	68760	36000	62290	53260	64170	74020	58210	65830	55260
Com_478_pos	N-Feruloylspermidine	C17H27N3O3	321.41	1.87	Phenolamine	9595	14040	8229	10100	5321	12870	6184	9049	16450
Com_479_pos	delta-Aminolevulinic acid hydrochloride	C5H10ClNO3	167.59	1.17	Carbohydrates	15810	14680	11180	12840	11640	18060	20530	10850	21270
