# Supplementary material for: Effects of NtSPS1 Overexpression on Solanesol Content, Plant Growth, Photosynthesis, and Metabolome of Nicotiana tabacum
Source: Plants (Basel). 2020 Apr 17;9(4):518. doi: 10.3390/plants9040518 (PMC7238068; doi:10.3390/plants9040518)
Supplement: Supplementary file 1 [file plants-09-00518-s001.zip › Supplementary Material/Supplementary Table S2.xlsx]

## Sheet: Supplementary Table S2
Supplementary Table S2. Differential metabolites between the NtSPS1 overexpression (OE) and wild type (WT) tobacco leaves.
ID	Name description	RT [min]	Formula	Molecular Weight	Class(English)	all_OE_1	all_OE_2	all_OE_3	all_WT_1	all_WT_2	all_WT_3	FC	log2FC	Pvalue	ROC	VIP	Up.Down
Com_465_pos	Uracil	0.72	C4H4N2O2	112.087	Nucleotide And Its Derivates	101400	135914	104900	187900	177300	253700	0.552939	-0.854808	0.0162011	1	2.02222	down
Com_287_pos	Tuberonic acid hexoside	4.48	C18H28O9	388.41	Others	8422	10080	5917	3750	3990	2861	2.30346	1.2038	0.0163414	1	2.82563	up
Com_286_pos	14,15-Dehydrocrepenynic acid	14.12	C18H28O2	276.414	Fatty acid	89050	68300	115600	57240	35830	35580	2.12165	1.08519	0.0260388	1	2.59566	up
Com_40_neg	Sebacic acid	0.63	C10H18O4	202.247	Fatty acid	44980	52150	49400	81990	137800	116900	0.435207	-1.20022	0.0266195	1	2.78395	down
Com_183_pos	8-Hydroxyguanosine	0.97	C10H13N5O6	299.24	Nucleotide And Its Derivates	8189	5879	6367	5225	3673	3960	1.58928	0.668376	0.0339803	1	1.59763	up
Com_120_neg	2,3-Dihydroxybenzoic acid	0.73	C7H6O4	154.027	Organic Acid And Its Derivatives	16850	22420	19470	24120	33290	31500	0.660668	-0.598002	0.034958	1	1.41651	down
Com_273_pos	9-Hydroxy-(10E,12Z,15Z)-octadecatrienoic acid	15.21	C18H30O3	294.429	Fatty acid	5980	8890	6152	4712	2977	4206	1.7673	0.821545	0.0388909	1	1.97616	up
Com_154_pos	SCLAREOLIDE	14.15	C16H26O2	250.376	Others	5920	6392	4593	3458	4256	2780	1.61092	0.687885	0.0403758	1	1.65769	up
Com_362_pos	Vitamin A	13.67	C20H30O	286.452	Vitamins	5765	7063	6471	4534	2701	2854	1.91288	0.935743	0.0421142	1	2.31091	up
Com_186_pos	Polygodial	5.44	C15H22O2	234.334	Terpene	9862	5636	5149	34610	16370	11680	0.329508	-1.60161	0.0615697	1	3.65914	down
Com_209_pos	Cinnamal	7.69	C9H8O	132.159	Phenylpropanoids and polyketides	40790	32933	65380	21910	32898	17030	1.93634	0.953334	0.0786006	1	2.25371	up
Com_356_pos	L-Phenylalanine	1.68	C9H11NO2	165.189	Amino Acid And Its Derivatives	6527000	9771000	8362000	16090000	9689000	17510000	0.56966	-0.811828	0.0791066	0.888889	1.86888	down
Com_403_pos	L-Alanine	0.81	C3H7NO2	89.093	Amino Acid And Its Derivatives	703200	1011000	886500	1549000	1033000	1926000	0.576908	-0.793588	0.0816748	1	1.81756	down
Com_219_pos	Hordenine	1.61	C10H15NO	165.232	Benzene and substituted derivatives	350400	275200	300400	1083000	423900	777500	0.405358	-1.30273	0.0846623	1	2.89603	down
Com_443_pos	Benzamidine	1.65	C7H8N2	120.152	Ployphenol	95860	145600	126500	197100	138700	230600	0.649647	-0.622272	0.0968198	0.888889	1.45969	down
Com_410_pos	Dracorhodin	14.16	C17H14O3	266.291	TCM	1926	2631	4529	6361	4623	5941	0.536839	-0.897439	0.099115	1	2.32496	down
Com_257_pos	Isonicotinic acid	9.68	C6H5NO2	123.109	Vitamins	18490	7696	8457	3811	4742	7568	2.14894	1.10362	0.109081	1	2.48826	up
Com_464_pos	Maltotriitol	0.71	C18H34O16	506.453	Sugar Alcohols	6929	8573	9735	15300	10190	23290	0.517364	-0.950749	0.109193	1	2.10193	down
Com_393_pos	Tricin 5-O-hexoside	8.23	C23H24O12	492.43	Flavonoids	6522	9544	12720	13720	13990	18050	0.629065	-0.66872	0.109978	1	1.68909	down
Com_327_pos	Psoralen	8.12	C11H6O3	186.163	Phenylpropanoids and polyketides	4333	7925	3085	2060	2182	2792	2.18126	1.12516	0.111465	1	2.50379	up
Com_74_neg	Phosphopyruvic acid	0.61	C3H5O6P	168.042	Organic Acid And Its Derivatives	68890	133900	121800	47080	55020	84030	1.74389	0.802308	0.115197	0.888889	1.94328	up
Com_312_pos	Methyl linoleate	15.28	C19H33O2	294.472	Lipids and lipid-like molecules	2705	3573	3967	8822	3667	6763	0.532153	-0.910088	0.14186	0.888889	1.99585	down
Com_90_neg	Dihydroquercetin (Taxifolin)	0.66	C15H12O7	304.058	Flavonol	21120	50810	23360	42150	48580	83600	0.546607	-0.871424	0.144261	0.777778	2.24395	down
Com_437_pos	4beta-Hydroxy-11-O-(2'-pyrolylcarboxy)epilupinine	5.66	C15H22N2O3	278.35	Alkaloids	8853	8852	7958	7633	3456	4949	1.60014	0.678196	0.14766	1	1.78836	up
Com_461_pos	gamma-Dodecalactone	1.47	C12H22O2	198.302	Others	10630	8397	10820	3019	7636	6372	1.75292	0.809762	0.149343	1	2.16704	up
Com_350_pos	(1S,2S)-Nicotine1-oxide	0.76	C10H14N2O	178.231	Others	132600	95040	289700	130300	50680	44010	2.29939	1.20125	0.150175	0.888889	2.925	up
Com_111_neg	3-Hydroxynaphthalene-2,7-Disulphonic acid	0.77	C10H8O7S2	304.296	Organic Acid And Its Derivatives	3822	30690	38480	70260	134000	48280	0.289031	-1.7907	0.160327	1	5.27857	down
Com_315_pos	D-Norvaline	0.9	C5H11NO2	117.146	Amino Acid And Its Derivatives	538500	1034000	589000	1274000	765200	1834000	0.558066	-0.841493	0.160681	0.888889	1.95903	down
Com_425_pos	N-Acetyl-5-hydroxytryptamine	2.98	C12H14N2O2	218.252	Indole And Its Derivatives	7013	3826	4632	3765	3959	2234	1.55363	0.635639	0.161339	0.888889	1.52971	up
Com_284_pos	Sarcosine	16.67	C3H7NO2	89.093	Amino Acid And Its Derivatives	4299	4539	2323	6164	6717	4211	0.652996	-0.614855	0.167558	0.777778	1.54211	down
Com_333_pos	2-Picolinic Acid	0.87	C6H5NO2	123.109	Pyridine And Its Derivatives	582400	941500	482500	1103000	706300	1407000	0.623822	-0.680793	0.169906	0.888889	1.64104	down
Com_325_pos	Purine	1.66	C5H4N4	120.112	Nucleotide And Its Derivates	4606	5853	6423	13430	5615	15370	0.490542	-1.02755	0.174244	0.777778	2.17496	down
Com_383_pos	Pyrimidine	29.42	C4H4N2	80.088	Pyrimidines	46270	10630	41410	105900	44000	71130	0.444781	-1.16883	0.179681	0.888889	3.33754	down
Com_173_pos	Tetraethylammonium fluoride dihydrate	9.73	C8H20FN	149.25	Pyrimidines	4513	3892	7375	4843	3007	2474	1.52848	0.612095	0.199399	0.777778	1.48426	up
Com_450_pos	6-Methylcoumarin	0.64	C10H8O2	160.169	Phenylpropanoids	106000	80430	339900	121500	37380	45220	2.57878	1.36669	0.201028	0.777778	3.05651	up
Com_321_pos	Phthalic Acid	8.72	C8H6O4	166.131	Benzoic Acid And Its Derivatives	6591	6573	3051	5013	16430	12440	0.478559	-1.06323	0.203547	0.777778	2.35478	down
Com_218_pos	Eugenol	9.77	C10H12O2	164.201	Phenylpropanoids	7894	25220	5988	8404	2973	3921	2.55602	1.3539	0.205028	0.777778	2.90717	up
Com_417_pos	Cytidine-5-Monophosphate	0.74	C9H14N3O8P	323.197	Nucleotide And Its Derivates	16790	32580	9694	35660	25530	38630	0.591705	-0.75705	0.206466	0.888889	2.18265	down
Com_59_neg	Fructose	0.74	C6H12O6	180.063	Carbohydrates	70850	25080	16620	67670	47110	95400	0.535493	-0.901059	0.206491	0.777778	2.68647	down
Com_288_pos	Tryptamine	0.79	C10H12N2	160.216	Alkaloids	2193000	1611000	7828000	2171000	1152000	767200	2.84387	1.50786	0.2074	0.888889	3.08683	up
Com_156_pos	3-(4-Hydroxyphenyl)propionic acid	24.5	C9H10O3	166.174	Hydroxycinnamoyl derivatives	3699	5858	12250	7329	22890	12230	0.513722	-0.960939	0.22855	0.777778	2.33922	down
Com_311_pos	Methyl jasmonate	10.83	C13H20O3	224.296	Phytohormones	4570	2189	5313	1944	3632	1568	1.68981	0.756861	0.233171	0.888889	1.81881	up
Com_323_pos	Pyridoxine	0.85	C8H11NO3	169.178	Vitamins	55420	120900	54980	159500	68890	174300	0.574387	-0.799904	0.23727	0.888889	1.90487	down
Com_389_pos	Fraxetin	3.98	C10H8O5	208.167	Phenylpropanoids	3874	8425	4934	2338	5140	3528	1.56578	0.646884	0.240685	0.777778	1.61708	up
Com_340_pos	Aristolone	14.54	C9H11N3	161.204	Terpenoids	11290	10990	12850	12450	3287	6390	1.58765	0.666896	0.256432	0.777778	2.07006	up
Com_27_neg	Pantothenol	0.9	C9H19NO4	205.131	Alcohols and polyols	23070	15930	30100	6840	22080	15550	1.55386	0.635853	0.279154	0.888889	1.77814	up
Com_110_neg	3-Methyl-2-Oxobutanoic Acid	0.69	C5H8O3	116.115	Organic Acid And Its Derivatives	9384	8295	12640	15250	9648	36220	0.496073	-1.01138	0.281097	0.888889	1.9328	down
Com_322_pos	Xanthurenic acid O-hexoside	1.59	C16H17NO9	367.31	Amino Acid And Its Derivatives	3921	4680	5979	4875	19370	6935	0.467607	-1.09663	0.284333	0.888889	2.04336	down
Com_174_pos	Phenylacetyl-L-Glutamine	1.03	C13H16N2O4	264.277	Amino Acid And Its Derivatives	13700	8426	21750	9545	10720	8438	1.52862	0.61223	0.322351	0.666667	1.24808	up
Com_125_neg	Creatine	0.7	C4H9N3O2	131.133	Amino Acid And Its Derivatives	38910	32920	27670	55680	27170	68870	0.655813	-0.608643	0.33021	0.666667	1.23423	down
Com_88_neg	Homogentisic Acid	0.84	C8H8O4	168.147	Organic Acid And Its Derivatives	13226	21450	21632	13660	61780	38250	0.495277	-1.01369	0.341372	0.777778	1.92779	down
Com_56_neg	Ribose 5-phosphate	0.62	C5H11O8P	230.11	Sugar Acids And Its Derivatives	134500	79760	160500	124400	92870	31940	1.50379	0.588605	0.349567	0.777778	1.84754	up
Com_170_pos	Denin	13.46	C33H56O14	676.79	Flavonoids	88870	130500	244700	100700	62460	138600	1.53788	0.620941	0.356654	0.666667	1.36374	up
Com_444_pos	Benzoic Acid	3.25	C7H6O2	122.121	Benzoic Acid And Its Derivatives	6693	4882	4046	14970	5610	5310	0.60336	-0.728908	0.357432	0.777778	1.46307	down
Com_440_pos	5Z,8Z,11Z,14Z-Eicosatetraenoic-5,6,8,9,11,12,14,15-D8 acid	17.54	C20H24D8O2	312.516	Fatty acid	3131	3394	1763	11050	4398	1967	0.475912	-1.07123	0.39653	0.777778	1.92618	down
Com_278_pos	Phellodenol H	4.13	C17H20O9	368.335	Ployphenol	7368	3175	6785	4237	12000	10080	0.658434	-0.60289	0.405313	0.777778	1.35604	down
Com_53_neg	Chlorogenic acid (3-O-Caffeoylquinic acid)	3.4	C16H18O9	354.095	Quinate and its derivatives	177800	472900	483300	282900	1088000	472000	0.615335	-0.700557	0.455349	0.444444	1.50024	down
Com_271_pos	Biochanin A 7-O-glucoside	5.46	C22H22O10	446.404	Flavonoids	11857	5822	16380	28730	7869	14490	0.66666	-0.584977	0.505092	0.666667	1.38311	down
Com_185_pos	Prim-O-glucosylcimifugin	5.19	C22H28O11	468.451	Flavonoids	4872	3898	22760	8401	2943	4328	2.01187	1.00854	0.514108	0.666667	1.65747	up
Com_194_pos	Hypoxanthine	7.63	C5H4N4O	136.111	Nucleotide And Its Derivates	17920	9726	4109	9028	7842	3760	1.53926	0.62224	0.556109	0.777778	1.15558	up
Com_471_pos	Ethyl 3,4-Dihydroxybenzoate (Ethyl protocatechuate)	24.6	C9H10O4	182.173	Organic Acid And Its Derivatives	12910	2605	4589	4305	6328	2586	1.52084	0.60487	0.657696	0.666667	1.11699	up
Com_282_pos	Swainsonine	0.71	C8H15NO3	173.21	Alkaloids	338900	72250	364200	126200	168600	189900	1.59965	0.677756	0.670045	0.666667	1.05998	up
Com_103_neg	D-Glucose	0.74	C6H12O6	180.156	Carbohydrates	24960	62130	26270	154100	21230	31300	0.548613	-0.866138	0.680794	0.555556	1.0612	down
Com_210_pos	Methoxy indoleacetic acid	2.55	C11H11NO3	205.21	Phytohormones	109100	9013	11585	52660	4993	17630	1.72281	0.78476	0.788771	0.444444	1.4746	up
