# Supplementary material for: Effects of NtSPS1 Overexpression on Solanesol Content, Plant Growth, Photosynthesis, and Metabolome of Nicotiana tabacum
Source: Plants (Basel). 2020 Apr 17;9(4):518. doi: 10.3390/plants9040518 (PMC7238068; doi:10.3390/plants9040518)
Supplement: Supplementary file 1 [file plants-09-00518-s001.zip › Supplementary Material/Supplementary Table S3.xlsx]

## Sheet: Supplementary Table S3
Supplementary Table S3. KEGG pathway enrichment analysis of differential metabolites between the NtSPS1 overexpression (OE) and wild type (WT) tobacco leaves.
MapID	MapTitle	Pvalue	x	y	n	N	EnrichDirect	MetaIDs	kegg_cpd_id
map00030	Pentose phosphate pathway	0.0667222	2	3	21	131	Over	Com_103_neg Com_56_neg	cpd:C00031,cpd:C00117
map00770	Pantothenate and CoA biosynthesis	0.0667222	2	3	21	131	Over	Com_27_neg Com_465_pos	cpd:C05944,cpd:C00106
map00901	Indole alkaloid biosynthesis	0.0667222	2	3	21	131	Over	Com_103_neg Com_288_pos	cpd:C00031,cpd:C00398
map00520	Amino sugar and nucleotide sugar metabolism	0.120447	2	4	21	131	Over	Com_103_neg Com_59_neg	cpd:C00031,cpd:C01496;cpd:C02336
map00450	Selenocompound metabolism	0.160305	1	1	21	131	Over	Com_403_pos	cpd:C00041
map00592	alpha-Linolenic acid metabolism	0.160305	1	1	21	131	Over	Com_311_pos	cpd:C11512
map00380	Tryptophan metabolism	0.181363	2	5	21	131	Over	Com_288_pos Com_425_pos	cpd:C00398,cpd:C00978
map00710	Carbon fixation in photosynthetic organisms	0.246027	2	6	21	131	Over	Com_403_pos Com_56_neg	cpd:C00041,cpd:C00117
map00960	Tropane, piperidine and pyridine alkaloid biosynthesis	0.246027	2	6	21	131	Over	Com_282_pos Com_356_pos	cpd:C10173,cpd:C00079
map00430	Taurine and hypotaurine metabolism	0.295948	1	2	21	131	Over	Com_403_pos	cpd:C00041
map00440	Phosphonate and phosphinate metabolism	0.295948	1	2	21	131	Over	Com_56_neg	cpd:C00117
map00750	Vitamin B6 metabolism	0.295948	1	2	21	131	Over	Com_323_pos	cpd:C00314
map01502	Vancomycin resistance	0.295948	1	2	21	131	Over	Com_403_pos	cpd:C00041
map00350	Tyrosine metabolism	0.311828	2	7	21	131	Over	Com_219_pos Com_88_neg	cpd:C06199,cpd:C00544
map00130	Ubiquinone and other terpenoid-quinone biosynthesis	0.410561	1	3	21	131	Over	Com_88_neg	cpd:C00544
map04122	Sulfur relay system	0.410561	1	3	21	131	Over	Com_403_pos	cpd:C00041
map00010	Glycolysis / Gluconeogenesis	0.507266	1	4	21	131	Over	Com_103_neg	cpd:C00031
map00410	beta-Alanine metabolism	0.507266	1	4	21	131	Over	Com_465_pos	cpd:C00106
map00500	Starch and sucrose metabolism	0.588742	1	5	21	131	Over	Com_103_neg	cpd:C00031
map00360	Phenylalanine metabolism	0.613683	2	8	21	131	Over	Com_356_pos Com_444_pos	cpd:C00079,cpd:C00180
map00970	Aminoacyl-tRNA biosynthesis	0.636061	2	9	21	131	Over	Com_356_pos Com_403_pos	cpd:C00079,cpd:C00041
map01200	Carbon metabolism	0.636061	2	9	21	131	Over	Com_403_pos Com_56_neg	cpd:C00041,cpd:C00117
map00230	Purine metabolism	0.661914	2	10	21	131	Over	Com_194_pos Com_56_neg	cpd:C00262,cpd:C00117
map00940	Phenylpropanoid biosynthesis	0.661914	2	10	21	131	Over	Com_218_pos Com_356_pos	cpd:C10453,cpd:C00079
map00250	Alanine, aspartate and glutamate metabolism	1	1	6	21	131	Over	Com_403_pos	cpd:C00041
map00400	Phenylalanine, tyrosine and tryptophan biosynthesis	1	1	6	21	131	Over	Com_356_pos	cpd:C00079
map00460	Cyanoamino acid metabolism	1	1	6	21	131	Over	Com_356_pos	cpd:C00079
map00966	Glucosinolate biosynthesis	1	1	6	21	131	Over	Com_356_pos	cpd:C00079
